# Supplementary material for: FGF1 supports glycolytic metabolism through the estrogen receptor in endocrine-resistant and obesity-associated breast cancer
Source: Breast Cancer Res. 2023 Aug 22;25:99. doi: 10.1186/s13058-023-01699-0 (PMC10463730; doi:10.1186/s13058-023-01699-0)
Supplement: Supplementary file 2 — Additional file 2. Table S1 Total protein abundance data for proteomics analysis on MCF7 and MCF7 TAMR cells. [file 13058_2023_1699_MOESM2_ESM.xlsx]

## Sheet: SCPC#044-01-Wellberg_totalprote
Gene	TAMR_Ctrl	TAMR_E2	TAMR_FGF	MCF7_ctrl	MCF7_E2	MCF7_FGF	TAM_E2_vs_TAM_Ctrl_log2_FC	TAM_FGF_vs_TAM_Ctrl_log2_FC	MCF_E2_vs_MCF_Ctrl_log2_FC	MCF_FGF_vs_MCF_Ctrl_log2_FC	TAMR_Ctrl_vs_MCF_Ctrl_log2_FC	Index
GFM2	12900000	29700000	6650000	39200000000	111000000	102000000	1.20309	-0.955945	-8.46415	-8.58614	-11.5693	1
C12orf45	1990000	2690000	1350000	1560000000	50800000	2260000	0.434838	-0.559809	-4.94057	-9.43101	-9.61456	2
CEACAM6	4530000	7810000	1540000000	2120000000	2100000000	6180000	0.785811	8.4092	-0.0136749	-8.42224	-8.87034	3
SIAE	71800	135000	501000	25000000	2200000	64400	0.910904	2.80275	-3.50635	-8.60065	-8.44373	4
CCDC137	1280000	3190000	8540000	387000000	6940000	2690000	1.31741	2.73809	-5.80125	-7.16858	-8.24005	5
PLEKHS1	1580000	1910000	40500000	450000000	41200000	2320000	0.273648	4.67993	-3.44921	-7.59966	-8.15386	6
EHBP1L1	1780000	164000	2080000	467000000	2430000	1570000	-3.44011	0.224706	-7.58632	-8.21651	-8.0354	7
MRPL54	511000	358000	1810000	127000000	601000	2340000	-0.513364	1.82459	-7.72325	-5.76218	-7.95729	8
PITHD1	2840000	46400000	2640000	557000000	868000	39900000	4.03016	-0.105353	-9.32577	-3.80322	-7.61564	9
TRPM4	1090000	1940000	16800000	183000000	2910000	2250000	0.831729	3.94606	-5.97468	-6.34577	-7.39137	10
PTPRF	137000000	215000000	359000000	22800000000	229000000	191000000	0.650161	1.38981	-6.63754	-6.89932	-7.37871	11
BRIP1	2160000	1660000	671000	343000000	15500000	2710000	-0.379848	-1.68665	-4.46787	-6.98377	-7.31103	12
FAM186B	1230000	2740000	4380000	188000000	83600000	175000000	1.15552	1.83227	-1.16916	-0.103378	-7.25593	13
SDAD1	126000000	31400000	114000000	16500000000	142000000	167000000	-2.00459	-0.14439	-6.86043	-6.62647	-7.0329	14
GNL2	29600000	21900000	38900000	3160000000	26400000	26800000	-0.434666	0.394173	-6.90324	-6.88155	-6.73818	15
ZFP36L2	205000	160000	2900000	21800000	147000	340000	-0.357552	3.82236	-7.21237	-6.00265	-6.73256	16
UROD	552000	4550000	2560000	57900000	2140000	2240000	3.04313	2.2134	-4.75788	-4.69199	-6.71275	17
REPS1	1100000	5050000	2740000	111000000	5020000	2080000	2.19878	1.31667	-4.46673	-5.73783	-6.65691	18
CWC27	200000000	151000000	215000000	18000000000	214000000	187000000	-0.405451	0.104337	-6.39424	-6.58881	-6.49185	19
NUP153	403000000	438000000	289000000	29500000000	428000000	428000000	0.120151	-0.47971	-6.10696	-6.10696	-6.19379	20
AKT1	8420000	14200000	38700000	557000000	16300000	8070000	0.753999	2.20044	-5.09473	-6.10896	-6.04771	21
GNL1	156000000	144000000	84400000	10300000000	98500000	121000000	-0.115477	-0.886231	-6.7083	-6.41149	-6.04495	22
CNNM3	1050000	1620000	92100000	69300000	3010000	61400000	0.625604	6.45474	-4.52502	-0.174617	-6.04439	23
CEACAM5	898000	1860000	2330000	55400000	35200000	3430000	1.05052	1.37554	-0.654311	-4.01361	-5.94703	24
BCAS1	114000000	95100000	7000000000	6990000000	5970000000	61800000	-0.261517	5.94025	-0.227562	-6.82154	-5.93819	25
SCIN	124000000	119000000	6380000000	7590000000	7190000000	158000000	-0.0593785	5.68514	-0.0781081	-5.5861	-5.93569	26
PLEKHA6	1760000	14300000	72200000	98400000	58400000	7230000	3.02237	5.35835	-0.75269	-3.76659	-5.80501	27
IGFBP5	3300000	1890000	164000000	183000000	128000000	4830000	-0.80408	5.63509	-0.5157	-5.24368	-5.79323	28
ASNS	2350000	147000000	221000000	124000000	199000000	129000000	5.96701	6.55524	0.682428	0.0570309	-5.72154	29
MT-ND5	57200	70400	2650000	2990000	666000	1280000	0.29956	5.53383	-2.16655	-1.224	-5.70799	30
EXOSC2	7520000	13800000	13000000	380000000	14400000	10500000	0.875864	0.789707	-4.72186	-5.17754	-5.65912	31
POF1B	851000	3750000	67400000	41500000	341000	880000	2.13966	6.30745	-6.9272	-5.55946	-5.60781	32
SLC6A6	3410000	2400000	265000000	158000000	132000000	15100000	-0.506737	6.28008	-0.259387	-3.3873	-5.53401	33
IRF2BP1	42400000	49100000	39100000	1860000000	28700000	40400000	0.211659	-0.116896	-6.01811	-5.5248	-5.45509	34
RAD9A	47600	842000	2400000	2010000	2430000	2260000	4.14479	5.65593	0.273761	0.169127	-5.40009	35
CRACDL	2540000	2690000	2980000	102000000	1240000	3650000	0.0827777	0.230484	-6.36209	-4.80453	-5.3276	36
KIF2A	5590000	8490000	25800000	224000000	5780000	5830000	0.602916	2.20645	-5.27629	-5.26386	-5.32451	37
EXOSC7	57300	1110000	7130000	2290000	2620000	1350000	4.27588	6.95922	0.194219	-0.762388	-5.32067	38
MT-ND2	677000	1590000	2610000	26000000	9820000	6790000	1.2318	1.94682	-1.40472	-1.93703	-5.26321	39
RABGGTA	8810000	3650000	3500000	320000000	5080000	14000000	-1.27125	-1.33179	-5.9771	-4.51457	-5.18279	40
NCOA3	556000	2280000	267000	19700000	32800000	3230000	2.03588	-1.05825	0.7355	-2.60859	-5.14697	41
CEP131	3330000	6100000	5510000	115000000	19300000	21800000	0.873287	0.72653	-2.57496	-2.39923	-5.10997	42
MRPL27	2370000	555000	1780000	81600000	1140000	2960000	-2.09433	-0.41301	-6.16146	-4.7849	-5.10561	43
MRPS12	10400000	6400000	3150000	357000000	1220000	18500000	-0.70044	-1.72316	-8.1929	-4.27033	-5.10127	44
ZNF251	3350000	3310000	1200000	110000000	3190000	1010000	-0.0173299	-1.48113	-5.1078	-6.767	-5.0372	45
ENSA	61400	3920000	3390000	1950000	2100000	3380000	5.99647	5.7869	0.106915	0.793549	-4.98909	46
PCM1	6580000	7950000	1430000	208000000	3290000	6080000	0.272867	-2.20207	-5.98235	-5.09637	-4.98235	47
EIF2D	60500	1940000	181000	1820000	4310000	7670000	5.00298	1.58098	1.24375	2.07529	-4.91086	48
MACO1	1930000	2580000	7360000	57000000	6750000	3980000	0.41877	1.9311	-3.078	-3.84012	-4.88429	49
PCID2	1440000	1400000	3290000	41900000	470000	2280000	-0.040642	1.19202	-6.47815	-4.19984	-4.86281	50
RDH14	29000000	28600000	28900000	833000000	45200000	35700000	-0.0200378	-0.00498341	-4.20392	-4.54432	-4.84419	51
EXOSC9	17300000	8720000	21700000	473000000	87900000	12500000	-0.988372	0.326923	-2.42791	-5.24184	-4.773	52
PPFIBP1	8180000	5910000	2390000	222000000	2010000	4780000	-0.468943	-1.77509	-6.78722	-5.53741	-4.76232	53
TRAPPC4	788000	18000000	15500000	19700000	15300000	625000	4.51366	4.29793	-0.364664	-4.9782	-4.64386	54
LSM8	6890000	4840000	15100000	167000000	9700000	26400000	-0.509497	1.13197	-4.10572	-2.66124	-4.5992	55
ENDOG	1090000	1520000	1640000	26100000	1830000	3600000	0.479743	0.589368	-3.83413	-2.85798	-4.58165	56
COBLL1	11300000	12700000	17900000	269000000	8970000	10300000	0.168506	0.663637	-4.90635	-4.70689	-4.57321	57
DDX10	272000	2650000	1070000	6430000	23200000	587000	3.28431	1.97593	1.85123	-3.45339	-4.56314	58
PLXNB2	10400000	12000000	136000000	245000000	95800000	33900000	0.206451	3.70895	-1.35468	-2.85342	-4.55813	59
PLS3	6690000	4420000	7790000	150000000	6450000	5560000	-0.59796	0.219617	-4.53952	-4.75373	-4.48681	60
RBM19	12100000	21900000	37500000	268000000	28400000	26900000	0.855924	1.63188	-3.23827	-3.31655	-4.46915	61
RAB11FIP1	32500000	34400000	58400000	716000000	45900000	34800000	0.0819688	0.845529	-3.96339	-4.3628	-4.46145	62
PRRT3	8860000	144000000	12100000	191000000	11900000	62000000	4.02262	0.449628	-4.00454	-1.62323	-4.43012	63
C8orf82	16700000	13400000	12000000	356000000	13400000	17500000	-0.317615	-0.476814	-4.73157	-4.34645	-4.41396	64
MRPL4	214000	886000	3290000	4520000	3130000	3310000	2.0497	3.9424	-0.53016	-0.449492	-4.40064	65
CHD1	102000000	111000000	35500000	2140000000	74400000	96400000	0.121991	-1.52268	-4.84616	-4.47243	-4.39097	66
MARVELD3	168000	55300	1560000	3510000	2530000	627000	-1.60311	3.21501	-0.472334	-2.48493	-4.38494	67
EXOSC3	1500000	24500000	18600000	30900000	9770000	13800000	4.02975	3.63227	-1.66118	-1.16294	-4.36457	68
S100A16	18300000	23500000	380000000	376000000	613000000	22100000	0.360817	4.37608	0.705154	-4.08861	-4.36082	69
MBD1	425000	2090000	2910000	8620000	2460000	694000	2.29797	2.77548	-1.80903	-3.63468	-4.34215	70
ABCB10	203000	2320000	3180000	4110000	2450000	5390000	3.51457	3.96948	-0.746357	0.391147	-4.33959	71
CLU	7140000	11900000	82500000	144000000	161000000	5400000	0.736966	3.5304	0.160992	-4.73697	-4.334	72
ABCC3	170000	769000	729000	3260000	256000	1970000	2.17745	2.10038	-3.67066	-0.726676	-4.26127	73
SPOUT1	25000000	64600000	125000000	461000000	45000000	21200000	1.36961	2.32193	-3.35677	-4.44263	-4.20477	74
SRSF4	89100	2530000	1290000	1630000	55000	2630000	4.82757	3.8558	-4.8893	0.690191	-4.1933	75
RAB3GAP2	16900000	12800000	17200000	308000000	6710000	34500000	-0.400879	0.0253853	-5.52047	-3.15826	-4.18784	76
SLC25A12	5940000	8300000	31000000	108000000	29500000	9990000	0.482648	2.38373	-1.87224	-3.4344	-4.18442	77
ZNF143	129000	1810000	1340000	2280000	2730000	215000	3.81055	3.37679	0.259867	-3.40663	-4.14359	78
JMJD6	692000	628000	2260000	11500000	2240000	2960000	-0.140007	1.70748	-2.36006	-1.95796	-4.05472	79
WIPI2	2560000	2830000	3290000	41000000	856000	1810000	0.144658	0.361944	-5.58187	-4.50156	-4.00141	80
CORO7	42300000	55900000	61800000	665000000	88200000	64600000	0.402191	0.546949	-2.9145	-3.36375	-3.97462	81
MRPS30	36900000	68400000	81900000	564000000	56300000	49400000	0.890376	1.15024	-3.32449	-3.51311	-3.934	82
GOLGA1	3060000	8680000	2390000	46400000	3640000	2610000	1.50416	-0.356521	-3.67211	-4.152	-3.92252	83
KRT10	24200000	53900000	49900000	365000000	261000000	71200000	1.15528	1.04403	-0.483847	-2.35795	-3.91482	84
PFAS	7570000	12900000	19100000	114000000	21000000	12900000	0.769006	1.33521	-2.44057	-3.14359	-3.9126	85
POLA2	7720000	3340000	4380000	114000000	5120000	3700000	-1.20875	-0.81767	-4.47675	-4.94536	-3.88429	86
STX7	55100000	48700000	4090000	785000000	61000000	48600000	-0.178131	-3.75188	-3.68581	-4.01366	-3.83257	87
ZNF148	3270000	7760000	3880000	46000000	9110000	227000	1.24677	0.246766	-2.33611	-7.6628	-3.81427	88
METTL7B	2590000	1210000	4110000	36300000	1400000	2790000	-1.09795	0.666186	-4.69647	-3.70163	-3.80895	89
TTC37	22400000	31800000	17800000	310000000	1040000	1330000	0.505528	-0.331621	-8.21954	-7.8647	-3.7907	90
HDHD3	10900000	6440000	8060000	148000000	18900000	18700000	-0.759196	-0.435476	-2.96914	-2.98449	-3.7632	91
PRCC	7500000	5190000	6080000	98700000	15800000	10700000	-0.531156	-0.302819	-2.64313	-3.20544	-3.71809	92
XPC	7470000	32000000	7860000	96600000	13000000	3620000	2.09889	0.0734211	-2.89351	-4.73796	-3.69284	93
PTGFRN	31700000	32900000	227000000	398000000	247000000	42500000	0.0536047	2.84014	-0.688257	-3.22723	-3.65021	94
WARS2	247000	3110000	2450000	3080000	194000	2310000	3.65433	3.3102	-3.9888	-0.415037	-3.64035	95
NUDT19	21300000	11600000	1520000	264000000	5440000	23000000	-0.876729	-3.80871	-5.60079	-3.52083	-3.63161	96
FAM76B	2880000	4480000	13800000	34800000	7320000	1470000	0.63743	2.26053	-2.24917	-4.5652	-3.59495	97
CDS2	8530000	4260000	9790000	103000000	56100000	18300000	-1.00169	0.198763	-0.876572	-2.49273	-3.59395	98
CT83	2970000	415000	9070000	35600000	46600000	2210000	-2.83928	1.61064	0.388453	-4.00976	-3.58334	99
NUP54	3290000	1870000	17100000	39300000	1240000	2320000	-0.815049	2.37784	-4.98612	-4.08233	-3.57837	100
ATAD2	56200000	52700000	36100000	669000000	58800000	30800000	-0.0927672	-0.638571	-3.50812	-4.441	-3.57336	101
P2RX4	7250000	5010000	55900000	86300000	71000000	1760000	-0.53317	2.9468	-0.281542	-5.61571	-3.57331	102
PKP4	2210000	746000	2750000	26000000	2900000	2860000	-1.5668	0.315385	-3.16439	-3.18442	-3.55639	103
NSA2	982000	1590000	1280000	11200000	2640000	1930000	0.695232	0.382349	-2.08489	-2.53683	-3.51163	104
CYP51A1	9740000	10400000	78400000	109000000	8940000	6620000	0.0945899	3.00886	-3.60791	-4.04135	-3.48426	105
PLPBP	119000	5870000	694000	1330000	3150000	19700000	5.62433	2.54397	1.24393	3.8887	-3.48239	106
BRD3	4330000	108000000	103000000	47800000	9020000	14300000	4.64052	4.57213	-2.40581	-1.741	-3.46457	107
PREX1	236000000	191000000	1150000000	2490000000	1370000000	304000000	-0.305214	2.28478	-0.86197	-3.034	-3.39929	108
PIN4	633000	9550000	18800000	6630000	5780000	2910000	3.91522	4.89238	-0.197939	-1.18799	-3.38873	109
POLR1A	249000	3340000	883000	2560000	3120000	748000	3.74563	1.82627	0.285402	-1.77503	-3.36193	110
GEMIN5	543000000	427000000	367000000	5570000000	606000000	564000000	-0.346716	-0.565172	-3.20029	-3.30391	-3.35865	111
GALNT3	38300000	68100000	112000000	382000000	132000000	50200000	0.83031	1.54808	-1.53303	-2.92781	-3.31816	112
NOTCH3	308000	1350000	825000	2990000	2160000	439000	2.13196	1.42146	-0.469114	-2.76785	-3.27914	113
NDRG1	35100000	44300000	243000000	338000000	397000000	40900000	0.335836	2.79141	0.232116	-3.04685	-3.26748	114
COG7	25700000	25700000	21800000	241000000	29800000	206000000	0	-0.23744	-3.01565	-0.226389	-3.22919	115
PCBD1	8830000	8160000	21200000	82700000	31700000	8220000	-0.113844	1.26358	-1.3834	-3.33068	-3.2274	116
PHIP	145000000	193000000	89400000	1340000000	1490000000	3150000000	0.412548	-0.697706	0.153079	1.23312	-3.20811	117
ACAA2	714000000	778000000	7450000000	6510000000	5860000000	506000000	0.123846	3.38324	-0.151757	-3.68545	-3.18866	118
RPS6KB2	9560000	16800000	26600000	86700000	11600000	7960000	0.813379	1.47634	-2.90191	-3.44519	-3.18095	119
ALCAM	243000000	254000000	1700000000	2200000000	2020000000	154000000	0.0638722	2.80651	-0.123148	-3.8365	-3.17848	120
PRRC1	13900000	30300000	86300000	124000000	60800000	26000000	1.12423	2.63428	-1.0282	-2.25376	-3.15718	121
ZNF830	7940000	12400000	21900000	70100000	13300000	7820000	0.643129	1.46372	-2.39799	-3.16417	-3.1422	122
TRIP4	668000	2540000	2300000	5780000	1380000	2900000	1.92691	1.78371	-2.0664	-0.995017	-3.11315	123
PPT1	427000000	474000000	2520000000	3640000000	3520000000	477000000	0.150651	2.56112	-0.048363	-2.93188	-3.09163	124
CMTR1	30900000	17600000	37100000	263000000	19500000	16300000	-0.812031	0.263812	-3.75352	-4.01212	-3.08938	125
RTN2	3450000	5750000	4880000	28900000	54400000	74300000	0.736966	0.500285	0.912537	1.36229	-3.0664	126
FXYD3	52000000	252000000	173000000	434000000	378000000	159000000	2.27684	1.73419	-0.199309	-1.44867	-3.06111	127
GGA3	3710000	7080000	12700000	30900000	5270000	3570000	0.93233	1.77534	-2.55173	-3.11361	-3.05812	128
MLYCD	1110000	2860000	665000	9220000	1090000	2850000	1.36546	-0.739133	-3.08044	-1.6938	-3.05421	129
MICU1	6600000	3710000	26800000	54200000	16900000	7780000	-0.831047	2.0217	-1.68127	-2.80045	-3.03775	130
ROCK2	1450000	1000000	1210000	11400000	1840000	2560000	-0.536053	-0.261046	-2.63126	-2.15482	-2.97491	131
EPB41L1	84000000	79700000	990000000	659000000	898000000	121000000	-0.0758096	3.55897	0.446437	-2.44527	-2.97182	132
PPM1B	357000	4770000	5780000	2770000	2440000	485000	3.73999	4.01707	-0.183005	-2.51383	-2.95589	133
NDUFAF2	38300000	70300000	79800000	297000000	73800000	16700000	0.87618	1.05904	-2.00877	-4.15254	-2.95505	134
MT1F	717000	1040000	2440000	5520000	1510000	1720000	0.536539	1.76684	-1.87012	-1.68226	-2.94462	135
ABCG2	16100000	19300000	226000000	123000000	180000000	14700000	0.26154	3.81119	0.549339	-3.06477	-2.93353	136
DCTD	78600	262000	1570000	595000	1060000	1110000	1.73697	4.32009	0.833103	0.899598	-2.92029	137
EIF2S1	1880000000	1670000000	1490000000	14200000000	1950000000	1800000000	-0.170885	-0.33542	-2.86434	-2.97982	-2.91709	138
S100A14	47500000	49600000	219000000	358000000	287000000	49900000	0.0624126	2.20493	-0.318909	-2.84285	-2.91396	139
SOAT1	3260000	4890000	60300000	24500000	166000000	5890000	0.584963	4.20921	2.76033	-2.05644	-2.90984	140
TFF1	409000	1380000	4030000	3070000	1420000	2840000	1.7545	3.30061	-1.11235	-0.112348	-2.90807	141
PARN	101000000	61200000	186000000	748000000	153000000	146000000	-0.722752	0.880947	-2.28951	-2.35707	-2.88868	142
RIOX1	53600000	67400000	71400000	396000000	215000000	60400000	0.330516	0.413691	-0.881164	-2.71288	-2.8852	143
SYTL5	8880000	19700000	68600000	64600000	240000000	30100000	1.14956	2.94958	1.89343	-1.10177	-2.8629	144
ITPR2	2360000	3030000	27600000	17000000	16000000	597000	0.360531	3.54781	-0.0874628	-4.83166	-2.84868	145
FADS2	11200000	19400000	40400000	80400000	137000000	66900000	0.792558	1.85086	0.768908	-0.265189	-2.8437	146
STBD1	263000	798000	1670000	1880000	6530000	1150000	1.60133	2.66671	1.79635	-0.709099	-2.8376	147
SMG1	3290000	3000000	6950000	23400000	3310000	2570000	-0.133125	1.07893	-2.82161	-3.18667	-2.83035	148
ERGIC1	466000000	485000000	2840000000	3280000000	2370000000	433000000	0.0576548	2.60749	-0.468809	-2.92126	-2.81529	149
HPDL	324000000	311000000	221000000	2270000000	433000000	310000000	-0.0590792	-0.551947	-2.39025	-2.87235	-2.80863	150
CHCHD4	12500000	68400000	104000000	84900000	80900000	17500000	2.45207	3.05658	-0.0696249	-2.27841	-2.76384	151
NUDT9	8570000	17600000	22900000	58100000	52900000	2550000	1.03821	1.41798	-0.13527	-4.50997	-2.76117	152
NEMF	21100000	12900000	7800000	142000000	22500000	20300000	-0.709872	-1.4357	-2.65789	-2.80634	-2.75058	153
SUPT6H	2390000	15100000	11500000	15600000	14600000	8070000	2.65947	2.26655	-0.0955777	-0.950905	-2.70646	154
NDUFA5	16100000	9630000	9990000	105000000	18700000	17900000	-0.741453	-0.688504	-2.48928	-2.55236	-2.70526	155
TELO2	5190000	5630000	6250000	33600000	7100000	5460000	0.1174	0.268122	-2.24257	-2.62149	-2.69465	156
ST3GAL4	316000	342000	2280000	2030000	5380000	3390000	0.114072	2.85104	1.40613	0.739806	-2.68348	157
CRAT	221000000	296000000	1670000000	1400000000	2440000000	320000000	0.421551	2.91773	0.801454	-2.12928	-2.66331	158
SRSF9	1450000000	1570000000	2560000000	9150000000	2370000000	1610000000	0.114712	0.820091	-1.94888	-2.50671	-2.65772	159
TMEM245	74300000	80100000	69500000	462000000	43300000	72600000	0.10844	-0.0963492	-3.41545	-2.66985	-2.63646	160
MRPS26	378000	1230000	1830000	2350000	1090000	416000	1.7022	2.27539	-1.10833	-2.49801	-2.6362	161
SC5D	662000	603000	1200000	4020000	2560000	2130000	-0.134673	0.858131	-0.651052	-0.916342	-2.60229	162
HEBP1	364000000	430000000	430000000	2190000000	412000000	350000000	0.240398	0.240398	-2.41021	-2.6455	-2.58892	163
IBA57	2330000	7440000	12000000	14000000	11600000	853000	1.67497	2.36463	-0.271302	-4.03674	-2.58702	164
ZNF217	17300000	51600000	99800000	101000000	28600000	25900000	1.5766	2.52827	-1.82027	-1.96333	-2.54551	165
SSR1	317000000	395000000	477000000	1830000000	493000000	345000000	0.31737	0.589506	-1.89218	-2.40718	-2.52929	166
MIA2	42800000	39600000	94000000	245000000	85500000	38900000	-0.11211	1.13505	-1.51879	-2.65494	-2.5171	167
EPB41L2	31100000	23400000	28300000	178000000	29500000	19900000	-0.410406	-0.136113	-2.59309	-3.16104	-2.51689	168
MLPH	31900000	57100000	240000000	181000000	127000000	27900000	0.839934	2.91141	-0.511161	-2.69765	-2.50436	169
RARS2	1300000	2300000	1850000	7310000	1910000	2600000	0.823122	0.509014	-1.9363	-1.49136	-2.49136	170
TIMELESS	1550000	2630000	10100000	8710000	13900000	5400000	0.762795	2.70402	0.67434	-0.689713	-2.4904	171
UBXN4	513000000	388000000	781000000	2880000000	619000000	504000000	-0.402902	0.606364	-2.21806	-2.51457	-2.48904	172
ATP6V0A4	3340000	54300	10300000	18700000	7460000	3130000	-5.94275	1.62472	-1.32579	-2.5788	-2.48512	173
FARP1	3620000	22500000	36000000	20200000	21300000	18500000	2.63586	3.31394	0.0764981	-0.12683	-2.48029	174
KIF4A	9230000	15200000	39000000	50800000	52900000	11900000	0.719669	2.07907	0.0584392	-2.09387	-2.46043	175
EIF4A3	3300000000	3230000000	3550000000	18100000000	3290000000	3520000000	-0.0309319	0.105353	-2.45983	-2.36234	-2.45545	176
NARS2	500000	2420000	70100000	2740000	712000	1580000	2.27501	7.13134	-1.94423	-0.794251	-2.45418	177
MRPS36	8560000	10600000	13600000	46800000	5650000	6890000	0.308382	0.667924	-3.05019	-2.76393	-2.45083	178
VEZT	573000	1540000	2290000	3130000	1900000	679000	1.42632	1.99874	-0.720163	-2.20468	-2.44956	179
VAMP8	314000000	357000000	1210000000	1710000000	1630000000	455000000	0.18516	1.94617	-0.0691244	-1.91006	-2.44516	180
MTX1	226000000	136000000	121000000	1230000000	230000000	187000000	-0.732716	-0.901316	-2.41895	-2.71755	-2.44426	181
SCAMP1	254000000	308000000	347000000	1370000000	347000000	307000000	0.278102	0.450107	-1.98117	-2.15787	-2.43128	182
BASP1	356000000	1750000000	5070000000	1920000000	3340000000	524000000	2.29741	3.83204	0.798742	-1.87347	-2.43116	183
ITGAV	203000000	184000000	295000000	1090000000	289000000	269000000	-0.141774	0.539235	-1.91519	-2.01865	-2.42478	184
HSP90AB4P	72700000	11400000	7650000	390000000	49300000	28700000	-2.67292	-3.24842	-2.98381	-3.76435	-2.42345	185
UBA52	234000	88900	1770000	1250000	2320000	1200000	-1.39625	2.91917	0.892197	-0.0588937	-2.41735	186
UBE2G2	75000000	82300000	79500000	394000000	112000000	95800000	0.134002	0.0840643	-1.8147	-2.0401	-2.39323	187
EXOC3	3420000	3380000	1440000	17900000	2980000	2890000	-0.0169731	-1.24793	-2.58658	-2.63082	-2.38789	188
MIA3	37700000	72100000	189000000	197000000	206000000	36000000	0.935435	2.32575	0.0644487	-2.45213	-2.38556	189
ALG8	3350000	3150000	8180000	17500000	794000	3130000	-0.0888093	1.28794	-4.46207	-2.48312	-2.38512	190
ASPH	5700000	11700000	44300000	29700000	24100000	4930000	1.03747	2.95827	-0.30143	-2.5908	-2.38143	191
KRT4	152000000	103000000	703000000	787000000	674000000	92300000	-0.561427	2.20945	-0.223615	-3.09196	-2.37229	192
RBM12	228000000	307000000	256000000	1180000000	374000000	357000000	0.429205	0.16711	-1.65768	-1.72479	-2.37168	193
ARHGEF18	1230000	95600000	28600000	6360000	2320000	33200000	6.28028	4.53928	-1.4549	2.38408	-2.37037	194
MRPL14	72800000	112000000	75700000	374000000	158000000	99200000	0.621488	0.0563548	-1.24311	-1.91463	-2.36103	195
SYTL2	150000000	258000000	678000000	764000000	616000000	207000000	0.782409	2.17632	-0.310642	-1.88394	-2.34861	196
SQLE	20100000	30100000	164000000	102000000	162000000	31100000	0.582568	3.02843	0.667425	-1.71358	-2.3433	197
ALG3	54900000	51400000	182000000	277000000	191000000	53600000	-0.0950378	1.72906	-0.536313	-2.36958	-2.33501	198
PMM2	157000000	169000000	116000000	792000000	111000000	138000000	0.106259	-0.43664	-2.83494	-2.52083	-2.33474	199
TBC1D5	2280000	2550000	3320000	11500000	2480000	2010000	0.161463	0.542149	-2.21322	-2.51637	-2.33453	200
YAF2	1440000	6640000	20500000	7190000	6670000	472000	2.20511	3.83148	-0.108305	-3.92913	-2.31992	201
MTHFS	1370000	3280000	7150000	6780000	1340000	1500000	1.25952	2.38377	-2.33905	-2.17632	-2.30711	202
DERL2	28500000	30800000	25900000	138000000	31300000	50500000	0.111968	-0.13801	-2.14043	-1.45031	-2.27563	203
SPAST	4730000	1030000	13900000	22900000	8050000	3970000	-2.1992	1.55517	-1.50829	-2.52814	-2.27544	204
IGSF3	24600000	29200000	164000000	119000000	117000000	23300000	0.24731	2.73697	-0.024453	-2.35256	-2.27423	205
TNS3	2070000	56500	977000	10000000	3290000	43300000	-5.19524	-1.0832	-1.60384	2.11437	-2.2723	206
ADCK1	1040000	2990000	9770000	4990000	760000	1050000	1.52356	3.23178	-2.71497	-2.24865	-2.26246	207
TRIP11	23000000	52300000	49500000	110000000	34900000	26100000	1.18518	1.10579	-1.6562	-2.07538	-2.2578	208
ARFRP1	11200000	33900000	13500000	53500000	49600000	3850000	1.59779	0.269461	-0.109199	-3.79661	-2.25604	209
INTS5	5360000	5550000	1900000	25600000	3250000	3850000	0.0502548	-1.49623	-2.97763	-2.73321	-2.25584	210
EPS8L2	93500000	73800000	63900000	442000000	91300000	86700000	-0.341346	-0.54915	-2.27536	-2.34994	-2.24101	211
NOP9	2110000	16000000	2630000	9920000	1730000	2670000	2.92276	0.31782	-2.51957	-1.8935	-2.2331	212
PPP4R1	1460000	1130000	3130000	6780000	3230000	276000	-0.369646	1.10019	-1.06975	-4.61855	-2.21532	213
ACSS2	30600000	42800000	121000000	140000000	68500000	29300000	0.484079	1.9834	-1.03125	-2.25645	-2.19382	214
PCCB	16000000	19700000	67900000	73200000	76700000	19200000	0.300124	2.08534	0.0673829	-1.93074	-2.19377	215
URB2	4680000	14400000	11500000	21400000	6180000	5170000	1.62149	1.29705	-1.79193	-2.04937	-2.19303	216
MT-CO3	28000000	59000000	169000000	128000000	78200000	25600000	1.07529	2.59352	-0.710903	-2.32193	-2.19265	217
NENF	7000000	19400000	11100000	31900000	17500000	894000	1.47063	0.665133	-0.866202	-5.15714	-2.18813	218
SHQ1	643000000	600000000	776000000	2910000000	918000000	735000000	-0.0998562	0.271238	-1.66445	-1.9852	-2.17813	219
KRT5	761000	27000000	8070000	3420000	819000	1270000	5.14892	3.4066	-2.06206	-1.42917	-2.16803	220
PDIA5	19200000	80200000	146000000	85700000	18700000	15800000	2.0625	2.92679	-2.19626	-2.43937	-2.15819	221
APLP2	534000	695000	2980000	2380000	4740000	558000	0.380173	2.4804	0.993925	-2.09262	-2.15605	222
RFC4	108000000	96300000	118000000	481000000	176000000	153000000	-0.165424	0.127756	-1.45046	-1.65251	-2.15501	223
PDCD2L	20600000	33700000	137000	91000000	3130000	21500000	0.710104	-7.23232	-4.86163	-2.08153	-2.14322	224
CHAMP1	25700000	32100000	45000000	113000000	69000000	41000000	0.320805	0.808157	-0.711655	-1.46263	-2.13648	225
ABHD12	165000000	152000000	215000000	725000000	305000000	178000000	-0.118395	0.381871	-1.24917	-2.0261	-2.13551	226
RLF	559000	1850000	5620000	2450000	2030000	436000	1.72661	3.32965	-0.271302	-2.49038	-2.13186	227
PRKAA1	767000	29800000	30100000	3360000	33400000	2100000	5.27994	5.29439	3.31331	-0.678072	-2.13116	228
CBLL1	637000	13900000	5440000	2760000	15300000	5930000	4.44765	3.09424	2.47079	1.10336	-2.1153	229
CLIC3	395000000	230000000	1440000000	1710000000	2010000000	341000000	-0.780219	1.86614	0.233199	-2.32615	-2.11407	230
IRF2BPL	94300000	115000000	282000000	408000000	255000000	118000000	0.286304	1.58037	-0.678072	-1.78978	-2.11324	231
BDH1	88500000	38100000	78800000	376000000	438000000	112000000	-1.21589	-0.167482	0.220198	-1.74723	-2.08698	232
LCLAT1	3870000	3650000	5510000	16400000	15600000	5940000	-0.0844371	0.509719	-0.0721498	-1.46516	-2.08329	233
NECTIN4	3310000	3180000	3030000	14000000	1410000	2850000	-0.0578045	-0.127513	-3.31166	-2.29639	-2.08052	234
GOPC	18900000	18700000	39200000	79500000	13100000	1110000	-0.015348	1.05247	-2.60139	-6.16232	-2.07257	235
NOL10	8600000	3630000	34100000	36100000	23700000	4230000	-1.24437	1.98736	-0.607112	-3.09327	-2.06959	236
KCT2	662000	26400000	10300000	2760000	428000	937000	5.31756	3.95967	-2.68899	-1.55855	-2.05977	237
USE1	16500000	13100000	13400000	68300000	18400000	41300000	-0.332899	-0.300233	-1.89218	-0.725744	-2.04942	238
CKMT1A	928000000	915000000	3480000000	3840000000	4200000000	1110000000	-0.0203531	1.90689	0.129283	-1.79055	-2.04891	239
TMED7	526000000	481000000	219000000	2150000000	379000000	468000000	-0.129026	-1.26413	-2.50407	-2.19976	-2.0312	240
CAMK2G	297000000	296000000	415000000	1210000000	293000000	327000000	-0.00486576	0.482648	-2.04603	-1.88764	-2.02647	241
QRICH1	3050000	537000	9320000	12400000	4220000	3040000	-2.50582	1.61152	-1.55503	-2.0282	-2.02346	242
PPDPF	4090000	15300000	37700000	16600000	17600000	885000	1.90336	3.20439	0.0843922	-4.22936	-2.02101	243
PAXX	38200000	37500000	48100000	155000000	26600000	37400000	-0.026682	0.332464	-2.54277	-2.05116	-2.02062	244
EMC7	174000000	167000000	150000000	703000000	142000000	169000000	-0.0592392	-0.214125	-2.30763	-2.0565	-2.01444	245
LRIF1	644000	3210000	1120000	2590000	1390000	628000	2.31744	0.798366	-0.897867	-2.04412	-2.00782	246
SCARB2	131000000	177000000	253000000	525000000	218000000	156000000	0.434183	0.949571	-1.26799	-1.75077	-2.00275	247
RECQL	167000000	224000000	404000000	668000000	576000000	228000000	0.423651	1.27451	-0.213779	-1.55081	-2	248
ALG9	3330000	557000	644000	13200000	294000000	2310000	-2.57977	-2.37039	4.47721	-2.51457	-1.98694	249
MMAB	145000000	195000000	548000000	573000000	481000000	172000000	0.427421	1.91812	-0.252498	-1.73613	-1.98248	250
SGPP1	100000000	103000000	232000000	392000000	445000000	174000000	0.0426443	1.21412	0.182952	-1.17177	-1.97085	251
MT-ND1	402000	8620000	3390000	1570000	267000	10300000	4.42242	3.07602	-2.55585	2.71381	-1.9655	252
ANXA11	188000000	196000000	325000000	732000000	443000000	198000000	0.060121	0.789707	-0.724537	-1.88634	-1.96111	253
APOD	41200000	57400000	1880000	160000000	2970000	53200000	0.478406	-4.45384	-5.75147	-1.58857	-1.95736	254
TAMM41	718000	6090000	1500000	2780000	5300000	2720000	3.08439	1.06291	0.930907	-0.0314782	-1.95303	255
PPAN	107000000	82000000	103000000	414000000	159000000	150000000	-0.383915	-0.0549665	-1.3806	-1.46467	-1.95202	256
GDPD3	187000000	179000000	221000000	721000000	289000000	203000000	-0.0630787	0.241008	-1.31893	-1.82852	-1.94696	257
RBM26	40400000	54900000	101000000	154000000	64500000	36800000	0.442451	1.32193	-1.25556	-2.06515	-1.9305	258
UFD1	271000000	279000000	132000000	1030000000	183000000	304000000	0.0419723	-1.03775	-2.49273	-1.7605	-1.92628	259
UQCRFS1	1660000000	1730000000	2080000000	6290000000	1800000000	1720000000	0.0595888	0.3254	-1.80506	-1.87065	-1.92188	260
PLOD2	134000000	135000000	52900000	506000000	37600000	139000000	0.0107264	-1.34089	-3.75033	-1.86405	-1.9169	261
S100P	411000000	339000000	1190000000	1550000000	1480000000	393000000	-0.277853	1.53375	-0.066671	-1.97967	-1.91506	262
MFSD5	9050000	5160000	20300000	34000000	37600000	6710000	-0.810547	1.16549	0.145198	-2.34115	-1.90955	263
ECSIT	326000	3420000	584000	1220000	2300000	2140000	3.39105	0.841096	0.914753	0.81073	-1.90394	264
TOR1B	323000	1150000	1430000	1200000	2300000	9730000	1.83203	2.14641	0.938599	3.01941	-1.89343	265
LHPP	1940000	571000	4420000	7120000	2610000	17600	-1.76449	1.18799	-1.44783	-8.66016	-1.87582	266
OSBP	102000000	49600000	28000000	374000000	42400000	176000000	-1.04016	-1.86507	-3.1409	-1.08746	-1.87447	267
XRCC1	59000000	73100000	83200000	216000000	84600000	107000000	0.309156	0.495869	-1.3523	-1.01342	-1.87224	268
IPO9	49400000	16800000	40300000	180000000	34400000	45600000	-1.55605	-0.293731	-2.38752	-1.98089	-1.86541	269
POLR2C	66400000	87400000	76700000	240000000	84900000	82200000	0.39645	0.208043	-1.4992	-1.54582	-1.85378	270
ARRB1	116000000	132000000	489000000	419000000	319000000	99000000	0.186413	2.07571	-0.393394	-2.08145	-1.85283	271
PDCD4	127000000	153000000	107000000	458000000	249000000	120000000	0.268703	-0.247218	-0.879202	-1.93231	-1.85052	272
PI4K2A	3220000	3660000	7450000	11600000	8800000	180000	0.184783	1.21018	-0.398549	-6.00998	-1.84899	273
GSTK1	221000000	146000000	147000000	794000000	492000000	273000000	-0.598078	-0.58823	-0.690481	-1.54024	-1.84509	274
ZNF316	2630000	5010000	4020000	9440000	2070000	2270000	0.929748	0.612133	-2.18916	-2.05609	-1.84372	275
ANXA3	275000000	279000000	149000000	980000000	316000000	417000000	0.0208335	-0.884119	-1.63286	-1.23273	-1.83335	276
VASP	320000000	395000000	383000000	1140000000	296000000	260000000	0.303781	0.259272	-1.94536	-2.13245	-1.83289	277
AP2A2	16700000	16700000	41600000	59400000	42600000	12900000	0	1.31674	-0.47961	-2.20309	-1.83061	278
PFKM	48700000	58200000	41600000	172000000	54800000	16100000	0.257097	-0.227338	-1.65016	-3.41728	-1.82041	279
MRPS7	30300000	59300000	12000000	107000000	43300000	52000000	0.968714	-1.33628	-1.30517	-1.04103	-1.82022	280
COG3	48000000	31700000	59500000	169000000	42200000	29000000	-0.598552	0.309855	-2.00171	-2.5429	-1.81592	281
SLC7A5	341000000	391000000	1440000000	1200000000	1080000000	377000000	0.197397	2.07823	-0.152003	-1.6704	-1.81519	282
SUOX	45800	1130000	1690000	161000	2560000	77100	4.62483	5.20553	3.99101	-1.06226	-1.81364	283
WDFY1	12900000	11300000	28200000	45200000	11000000	12200000	-0.191048	1.12832	-2.03882	-1.88944	-1.80895	284
ELAPOR1	657000000	698000000	2310000000	2300000000	2140000000	721000000	0.0873337	1.81393	-0.104023	-1.67356	-1.80767	285
ALDH5A1	106000000	81000000	119000000	368000000	116000000	103000000	-0.38807	0.166897	-1.66558	-1.83706	-1.79564	286
SPPL2A	711000	1680000	1830000	2460000	2460000	301000	1.24054	1.36392	0	-3.03082	-1.79074	287
RAB3D	310000000	364000000	902000000	1070000000	972000000	440000000	0.23167	1.54086	-0.138583	-1.28204	-1.78727	288
RNMT	51600000	38400000	35100000	178000000	73900000	47400000	-0.426265	-0.5559	-1.26823	-1.90892	-1.78643	289
GOLPH3	929000	3310000	1410000	3200000	3400000	101000	1.83308	0.601945	0.0874628	-4.98564	-1.78432	290
C11orf98	109000000	134000000	342000000	375000000	213000000	106000000	0.297905	1.64967	-0.816037	-1.82283	-1.78256	291
RETREG2	1610000	36500000	3170000	5510000	2470000	1240000	4.50276	0.977422	-1.15754	-2.15171	-1.77499	292
SLC39A7	89000000	218000000	516000000	304000000	263000000	95600000	1.29245	2.53549	-0.209009	-1.66899	-1.77219	293
CYB5A	578000000	749000000	1560000000	1960000000	1740000000	586000000	0.373896	1.4324	-0.171766	-1.74188	-1.76171	294
RPL22L1	46600000	73600000	103000000	158000000	134000000	123000000	0.659376	1.14424	-0.237692	-0.361266	-1.76152	295
ERBB2	19000000	24000000	13500000	64200000	15700000	24500000	0.337035	-0.49304	-2.03181	-1.38979	-1.75657	296
MDH2	18500000000	17300000000	22700000000	61500000000	26100000000	19000000000	-0.0967532	0.295167	-1.23654	-1.69459	-1.73306	297
MYEF2	203000000	217000000	182000000	674000000	63400000	97300000	0.0962153	-0.157541	-3.41019	-2.79224	-1.73127	298
NACA4P	1200000	3020000	10600000	3980000	6630000	1050000	1.33151	3.14296	0.73624	-1.92238	-1.72973	299
ATP2A3	923000000	948000000	4040000000	3050000000	3340000000	1050000000	0.0385564	2.12995	0.131039	-1.53842	-1.72441	300
MDN1	902000	2740000	4080000	2980000	438000	761000	1.60298	2.17737	-2.76631	-1.96934	-1.72411	301
TMBIM6	89600000	72100000	29100000	296000000	99000000	112000000	-0.313499	-1.62248	-1.5801	-1.4021	-1.72403	302
DICER1	808000	2970000	4670000	2660000	253000	582000	1.87804	2.531	-3.39422	-2.19234	-1.719	303
SLC7A2	24900000	59300000	3310000	81400000	21000000	29500000	1.25189	-2.91124	-1.95464	-1.46431	-1.70888	304
CENPV	2990000	7110000	15900000	9700000	7510000	3490000	1.2497	2.41081	-0.369172	-1.47476	-1.69784	305
DDX19A	3070000	18800000	24100000	9920000	11100000	3840000	2.61442	2.97272	0.162148	-1.36923	-1.6921	306
BCAM	42000000	80500000	74700000	135000000	65400000	39500000	0.938599	0.830719	-1.0456	-1.77303	-1.6845	307
RHOG	51700000	58400000	101000000	166000000	104000000	73200000	0.175804	0.966119	-0.6746	-1.18127	-1.68295	308
BNIP1	65700000	13900000	5830000	210000000	34100000	52000000	-2.24081	-3.49433	-2.62255	-2.01381	-1.67642	309
SRRM1	651000000	715000000	862000000	2080000000	781000000	756000000	0.135286	0.40503	-1.41319	-1.46013	-1.67585	310
RPL35	2290000000	2330000000	2620000000	7260000000	2190000000	2520000000	0.0249824	0.194219	-1.72904	-1.52655	-1.66462	311
NQO1	2470000000	2820000000	6340000000	7830000000	6560000000	2130000000	0.191184	1.35997	-0.255316	-1.87816	-1.6645	312
ARHGEF17	732000	2330000	3090000	2320000	883000	1910000	1.67041	2.07769	-1.39364	-0.280552	-1.66421	313
POLDIP3	71400000	78700000	88000000	226000000	83200000	62000000	0.14044	0.301579	-1.44167	-1.86598	-1.66233	314
UBR7	75800000	61200000	107000000	239000000	119000000	76700000	-0.308666	0.497341	-1.00605	-1.63971	-1.65674	315
ANK3	41600000	51900000	103000000	131000000	79900000	7710000	0.319151	1.30799	-0.713299	-4.08669	-1.65491	316
MRPL1	10400000	12600000	3800000	32600000	27700000	3830000	0.27684	-1.45251	-0.234986	-3.08946	-1.64829	317
SYMPK	59700000	55600000	89400000	186000000	62000000	56200000	-0.102646	0.582544	-1.58496	-1.72666	-1.6395	318
ARMCX3	81400000	69100000	59400000	253000000	56900000	92100000	-0.236343	-0.454566	-2.15264	-1.45786	-1.63604	319
ADAM15	1070000	1860000	2090000	3310000	2610000	1170000	0.797692	0.965892	-0.342781	-1.50032	-1.62922	320
PYGL	129000000	157000000	627000000	399000000	449000000	165000000	0.283393	2.28109	0.170327	-1.27392	-1.62902	321
ADD1	1050000	9040000	10400000	3230000	6410000	3290000	3.10593	3.30812	0.98879	0.0265534	-1.62114	322
RNASEH2A	664000	26100000	1640000	2040000	3280000	3640000	5.29672	1.30444	0.685127	0.835369	-1.61931	323
DHX30	1110000	1050000	1330000	3410000	9440000	27600000	-0.0801703	0.260867	1.46902	3.01682	-1.61921	324
EFHD2	226000000	145000000	118000000	694000000	195000000	214000000	-0.64027	-0.937536	-1.83146	-1.69732	-1.61861	325
MTCH1	139000000	132000000	176000000	421000000	266000000	125000000	-0.074547	0.340491	-0.662394	-1.75189	-1.59874	326
PNO1	3910000	6890000	4980000	11800000	11000000	3460000	0.817335	0.348977	-0.101283	-1.76994	-1.59355	327
SF1	981000000	1230000000	1670000000	2960000000	982000000	1010000000	0.326333	0.767523	-1.5918	-1.55124	-1.59327	328
GLUD1	2860000000	2870000000	6740000000	8590000000	7930000000	2960000000	0.00503559	1.23673	-0.115337	-1.53706	-1.58664	329
THOC1	15900000	30800000	33700000	47500000	51800000	34000000	0.953904	1.08372	0.125025	-0.482393	-1.5789	330
NT5DC2	8490000	6170000	7330000	25300000	13400000	14900000	-0.460494	-0.211951	-0.916904	-0.763825	-1.5753	331
SDC4	19700000	34900000	103000000	58600000	59000000	29200000	0.825031	2.38638	0.00981429	-1.00493	-1.57271	332
AUP1	60300000	61400000	155000000	179000000	119000000	53000000	0.0260807	1.36204	-0.588998	-1.7559	-1.56973	333
CUL4A	29200000	31000000	38100000	86600000	30700000	18800000	0.0862998	0.383823	-1.49613	-2.20363	-1.5684	334
SCD	447000000	474000000	1390000000	1320000000	1220000000	465000000	0.0846122	1.63674	-0.113657	-1.50524	-1.56219	335
EVPL	71400000	102000000	164000000	210000000	131000000	56300000	0.514573	1.1997	-0.680823	-1.89918	-1.55639	336
NOP16	83900000	88500000	197000000	246000000	114000000	65000000	0.0770066	1.23145	-1.10962	-1.92015	-1.55192	337
METTL1	79700000	52000000	35700000	233000000	50600000	68400000	-0.616068	-1.15866	-2.20312	-1.76826	-1.54768	338
RAB3B	9770000	20300000	32500000	28500000	22800000	17300000	1.05505	1.73401	-0.321928	-0.72019	-1.54453	339
EARS2	34000000	50600000	39400000	98700000	33500000	30600000	0.573603	0.212661	-1.55889	-1.68952	-1.53752	340
NPM3	32700000	39500000	136000000	94700000	115000000	41900000	0.272562	2.05624	0.280198	-1.17641	-1.53407	341
MAOB	15300000	10500000	2080000	44300000	1810000	14200000	-0.543142	-2.87888	-4.61325	-1.64142	-1.53378	342
MAD2L1	79500000	70400000	35000000	230000000	21700000	82300000	-0.175379	-1.1836	-3.40587	-1.48267	-1.53261	343
SLC9A3R1	4670000000	5820000000	5840000000	13500000000	5680000000	5060000000	0.317597	0.322546	-1.249	-1.41575	-1.53146	344
UHRF1	79100000	79400000	8180000	228000000	38000000	86900000	0.00546131	-3.2735	-2.58496	-1.39161	-1.52728	345
PEPD	73700000	83300000	64300000	212000000	78300000	62300000	0.176652	-0.196846	-1.43698	-1.76676	-1.52433	346
UBE2E2	1660000	1450000	2610000	4760000	1120000	2740000	-0.19513	0.652867	-2.08746	-0.796786	-1.51978	347
YIPF6	30700000	41800000	33100000	88000000	30800000	32000000	0.445264	0.108593	-1.51457	-1.45943	-1.51926	348
KIF2C	2220000	1620000	4010000	6360000	4180000	567000	-0.454566	0.853043	-0.605524	-3.48761	-1.51847	349
VPS26B	4480000	5410000	24700000	12800000	9320000	4680000	0.27213	2.46294	-0.457742	-1.45156	-1.51457	350
CERS6	14700000	21800000	26500000	42000000	41000000	13300000	0.568512	0.850176	-0.0347654	-1.65896	-1.51457	351
DDR1	5360000	2980000	11300000	15300000	20000000	23200000	-0.846921	1.07602	0.386468	0.600593	-1.51323	352
PLPP2	54800000	56900000	208000000	156000000	137000000	64100000	0.0542528	1.92434	-0.18737	-1.28315	-1.5093	353
ALDH6A1	1340000000	1420000000	3270000000	3810000000	3260000000	1490000000	0.0836579	1.28706	-0.224919	-1.35448	-1.50756	354
AP1B1	864000000	690000000	844000000	2450000000	801000000	821000000	-0.324435	-0.0337883	-1.61291	-1.57733	-1.50368	355
MRPL16	103000000	38400000	104000000	292000000	117000000	136000000	-1.42347	0.0139392	-1.31946	-1.10236	-1.50332	356
CPOX	46300000	61500000	54800000	130000000	114000000	33600000	0.409574	0.243164	-0.189478	-1.95198	-1.48943	357
VPS18	3370000	2600000	3520000	9450000	6240000	4180000	-0.374237	0.0628268	-0.598768	-1.17681	-1.48757	358
TFAM	318000000	551000000	252000000	890000000	773000000	416000000	0.793026	-0.335603	-0.203337	-1.09722	-1.48478	359
NDUFA12	261000000	234000000	454000000	726000000	452000000	294000000	-0.157541	0.798642	-0.683647	-1.30415	-1.47592	360
GCN1	1440000000	1370000000	1550000000	3980000000	1870000000	1470000000	-0.0718929	0.106199	-1.08973	-1.43695	-1.4667	361
PRPF4	399000000	359000000	460000000	1100000000	515000000	467000000	-0.152405	0.205245	-1.09486	-1.23601	-1.46304	362
LMAN2L	22900000	26700000	1260000	63100000	7040000	29500000	0.221492	-4.18385	-3.16399	-1.09693	-1.46229	363
MON2	21300000	33700000	44300000	58500000	36200000	16700000	0.661895	1.05645	-0.692447	-1.80859	-1.45758	364
GALNT6	29000000	29900000	9410000	79500000	10500000	11800000	0.0440926	-1.62379	-2.92057	-2.75217	-1.4549	365
AURKB	8360000	9610000	20600000	22900000	16600000	8380000	0.201033	1.30107	-0.464164	-1.45033	-1.45377	366
FAM136A	108000000	144000000	127000000	294000000	199000000	188000000	0.415037	0.233797	-0.563048	-0.645083	-1.44478	367
QDPR	20800000	12700000	84300000	56500000	64800000	9270000	-0.711755	2.01895	0.197743	-2.60761	-1.44167	368
INPPL1	35500000	26400000	4680000	96300000	6850000	26300000	-0.427281	-2.92324	-3.81336	-1.87247	-1.43972	369
ADSS2	105000000	193000000	60900000	284000000	109000000	123000000	0.878212	-0.785875	-1.38156	-1.20723	-1.4355	370
AKAP11	727000	825000	1360000	1960000	2570000	2100000	0.182439	0.903579	0.390915	0.0995357	-1.43083	371
MAP7	194000000	197000000	468000000	523000000	286000000	167000000	0.022139	1.27045	-0.870796	-1.64696	-1.43075	372
LAMTOR5	46000000	64300000	68000000	123000000	69100000	53500000	0.483185	0.563901	-0.831901	-1.20105	-1.41895	373
ZC3H8	3030000	735000	1960000	8060000	458000	2750000	-2.0435	-0.628464	-4.13736	-1.55135	-1.41146	374
RBM3	152000000	360000000	574000000	403000000	245000000	236000000	1.24393	1.91698	-0.717998	-0.771993	-1.40671	375
ACSL1	412000000	404000000	767000000	1090000000	1440000000	453000000	-0.028289	0.896582	0.401741	-1.26675	-1.40361	376
MRPL38	39000000	42400000	30800000	103000000	41400000	35600000	0.12059	-0.340544	-1.31494	-1.5327	-1.4011	377
HMGN3	1280000	13400000	1350000	3380000	3040000	1520000	3.38802	0.0768156	-0.152952	-1.15295	-1.40088	378
RAB27B	98200000	15000000	369000000	259000000	681000000	97600000	-2.71076	1.90983	1.3947	-1.408	-1.39916	379
TRIM26	2500000	1840000	1860000	6590000	4340000	7980000	-0.442222	-0.426625	-0.602583	0.27611	-1.39835	380
MYO1D	122000000	125000000	342000000	317000000	318000000	136000000	0.0350469	1.48712	0.00454393	-1.22088	-1.3776	381
SNW1	340000000	301000000	463000000	882000000	466000000	410000000	-0.175771	0.445477	-0.920449	-1.10515	-1.37524	382
PRORP	55800000	97400000	126000000	144000000	107000000	39900000	0.803657	1.17509	-0.428458	-1.85161	-1.36773	383
PPIF	323000000	310000000	444000000	830000000	774000000	703000000	-0.0592659	0.459026	-0.100778	-0.239587	-1.36158	384
ITPA	27600000	26000000	24000000	70900000	28600000	16500000	-0.0861566	-0.201634	-1.30977	-2.10332	-1.36112	385
NUCB2	483000000	502000000	944000000	1240000000	953000000	555000000	0.0556642	0.966764	-0.379792	-1.15978	-1.36025	386
METTL3	1340000	2260000	195000	3420000	2050000	1000000	0.75409	-2.78069	-0.738372	-1.774	-1.35176	387
CAPG	218000000	268000000	150000000	556000000	98700000	172000000	0.297905	-0.539366	-2.49396	-1.69268	-1.35076	388
CTNND2	2660000	3510000	303000	6780000	1000000	1070000	0.400045	-3.13404	-2.76129	-2.66367	-1.34986	389
YBX3	188000000	443000000	304000000	475000000	318000000	387000000	1.23657	0.693339	-0.578901	-0.295594	-1.33719	390
MIDEAS	47900000	52600000	59700000	121000000	55200000	53400000	0.135037	0.317705	-1.13227	-1.1801	-1.33691	391
SIPA1L1	2670000	10800000	13700000	6710000	7850000	6840000	2.01612	2.35926	0.22638	0.0276836	-1.32947	392
FOXK1	7530000	10700000	57200000	18900000	201000000	224000000	0.506889	2.92529	3.41074	3.56704	-1.32766	393
NOTCH2	813000	761000	219000	2040000	311000	1610000	-0.0953589	-1.89232	-2.71358	-0.341508	-1.32724	394
ERGIC3	235000000	149000000	588000000	589000000	588000000	497000000	-0.657348	1.32316	-0.00245148	-0.245022	-1.32561	395
FKBP5	803000000	893000000	625000000	2010000000	603000000	797000000	0.15326	-0.361544	-1.73697	-1.33454	-1.32372	396
EP400	1850000	4340000	6290000	4620000	3720000	2270000	1.23017	1.76553	-0.31259	-1.0252	-1.32037	397
RAB35	220000000	92400000	171000000	548000000	221000000	220000000	-1.25154	-0.363507	-1.31013	-1.31667	-1.31667	398
USP8	12500000	17900000	21900000	31100000	14900000	15800000	0.518031	0.809003	-1.0616	-0.97699	-1.31499	399
SRI	255000000	389000000	529000000	634000000	689000000	425000000	0.609273	1.05277	0.120021	-0.57702	-1.31399	400
CAST	364000000	637000000	1910000000	905000000	1320000000	350000000	0.807355	2.39156	0.544548	-1.37056	-1.31398	401
EEFSEC	17200000	17600000	34500000	42700000	31600000	22500000	0.0331669	1.00419	-0.434312	-0.924311	-1.31183	402
DUT	599000000	633000000	1220000000	1480000000	1010000000	562000000	0.0796495	1.02625	-0.551242	-1.39696	-1.30497	403
SCO1	102000000	70700000	229000000	252000000	246000000	80300000	-0.528787	1.16678	-0.0347654	-1.64995	-1.30485	404
RTRAF	5910000	9730000	12700000	14600000	6050000	2860000	0.719282	1.1036	-1.27096	-2.35188	-1.30474	405
ADAM10	83000000	80400000	287000000	205000000	305000000	118000000	-0.0459158	1.78987	0.573185	-0.796837	-1.30444	406
RFTN1	6920000	7950000	52200000	17000000	86800000	6610000	0.200183	2.91521	2.35216	-1.36281	-1.29669	407
OS9	82300000	95400000	74400000	202000000	67700000	104000000	0.213097	-0.14559	-1.57713	-0.957772	-1.29539	408
WDR55	21000000	2990000	31100000	51500000	22200000	6550000	-2.81217	0.566525	-1.21401	-2.97501	-1.29418	409
RDX	1730000000	2110000000	5300000000	4240000000	3570000000	1830000000	0.286471	1.61522	-0.24814	-1.21222	-1.29329	410
PDIA4	10900000000	11500000000	13600000000	26700000000	12300000000	11300000000	0.0773057	0.319279	-1.11818	-1.24052	-1.29251	411
LXN	1770000000	1700000000	3090000000	4330000000	4260000000	1750000000	-0.0582146	0.803857	-0.0235136	-1.30701	-1.29062	412
MSMO1	18900000	13800000	57200000	46200000	80900000	11900000	-0.453718	1.59763	0.808247	-1.95693	-1.28951	413
NUP35	38700000	44500000	92400000	94500000	51800000	38800000	0.201472	1.25556	-0.867362	-1.28426	-1.28798	414
WTAP	18400000	25100000	34400000	44900000	25300000	134000000	0.447982	0.902703	-0.827578	1.57745	-1.28701	415
POLG	1210000	2730000	3620000	2950000	658000	2550000	1.17389	1.58098	-2.16456	-0.210218	-1.28571	416
TMEM132B	411000	704000	1150000	1000000	103000	465000	0.776437	1.48442	-3.27928	-1.1047	-1.28279	417
TRRAP	76500000	86200000	117000000	186000000	85900000	86000000	0.172228	0.612977	-1.11457	-1.11289	-1.28177	418
TIAL1	807000000	178000000	820000000	1960000000	904000000	776000000	-2.18069	0.0230552	-1.11646	-1.33673	-1.28021	419
MGME1	31900000	64200000	138000000	77300000	85600000	40000000	1.00902	2.11304	0.147142	-0.950468	-1.27691	420
MT2A	157000000	187000000	371000000	380000000	326000000	120000000	0.252274	1.24065	-0.221127	-1.66297	-1.27523	421
NSD1	2580000	3500000	7900000	6200000	4540000	3110000	0.439984	1.61448	-0.449576	-0.995354	-1.2649	422
CXXC5	821000	1190000	1530000	1970000	2300000	560000	0.535507	0.898078	0.223438	-1.8147	-1.26274	423
TAF6	47600000	12300000	68900000	114000000	86800000	11100000	-1.9523	0.533542	-0.393267	-3.3604	-1.26	424
ATXN10	62000000	40100000	32900000	148000000	47300000	66500000	-0.628666	-0.914181	-1.64569	-1.15417	-1.25526	425
CDH1	260000000	368000000	465000000	620000000	524000000	357000000	0.501194	0.838719	-0.242701	-0.796344	-1.25376	426
AASDHPPT	5710000	15900000	27500000	13600000	13200000	3970000	1.47746	2.26787	-0.0430687	-1.7764	-1.25204	427
RECQL5	10500000	16100000	43400000	25000000	24900000	10900000	0.616671	2.04731	-0.00578235	-1.1976	-1.25154	428
TMEM192	47500000	56000000	20500000	113000000	46500000	64700000	0.237499	-1.2123	-1.28102	-0.804485	-1.25032	429
SLC35E1	42600000	58400000	92400000	101000000	81500000	72200000	0.455115	1.11704	-0.309483	-0.484285	-1.24543	430
CISD1	170000000	213000000	183000000	403000000	310000000	190000000	0.325319	0.106309	-0.378512	-1.08478	-1.24525	431
PAGR1	1590000	6200000	4760000	3760000	4150000	1400000	1.96324	1.58193	0.142379	-1.42531	-1.24171	432
DNAJC9	573000000	529000000	659000000	1350000000	704000000	586000000	-0.115267	0.201743	-0.939312	-1.20399	-1.23635	433
MISP	152000000	126000000	623000000	358000000	381000000	108000000	-0.270648	2.03516	0.0898314	-1.72893	-1.23589	434
PLSCR1	76500000	65900000	36500000	180000000	25000000	66700000	-0.215181	-1.06756	-2.848	-1.43224	-1.23447	435
ERAL1	11700000	16500000	17200000	27500000	11700000	9270000	0.495957	0.5559	-1.23292	-1.56879	-1.23292	436
EFTUD2	3360000000	3280000000	3610000000	7890000000	3890000000	3910000000	-0.0347654	0.103538	-1.02026	-1.01286	-1.23156	437
NDUFA10	211000000	260000000	352000000	495000000	331000000	266000000	0.301269	0.738332	-0.580597	-0.896002	-1.23019	438
HLTF	27800000	22700000	54900000	64900000	41300000	25800000	-0.292393	0.981721	-0.652077	-1.33085	-1.22313	439
TNIP1	1060000	2460000	2370000	2460000	1650000	1960000	1.21459	1.16082	-0.576192	-0.327805	-1.21459	440
HIRIP3	496000	504000	730000	1150000	466000	231000	0.0230836	0.557556	-1.30323	-2.31567	-1.21322	441
TMEM97	303000000	273000000	566000000	702000000	587000000	279000000	-0.150417	0.901484	-0.258111	-1.33121	-1.21215	442
FTO	261000	1790000	7120000	604000	11900000	842000	2.77784	4.76976	4.30027	0.479272	-1.2105	443
FXR2	51100000	61800000	59800000	118000000	32400000	59300000	0.274284	0.226822	-1.86472	-0.992683	-1.20739	444
SEPTIN11	90600000	123000000	186000000	209000000	173000000	101000000	0.441075	1.03772	-0.272731	-1.04915	-1.20592	445
GNS	785000000	758000000	544000000	1810000000	680000000	800000000	-0.0504948	-0.529086	-1.41238	-1.17792	-1.20523	446
PODXL	118000000	101000000	554000000	272000000	438000000	121000000	-0.224432	2.2311	0.687324	-1.1686	-1.20482	447
GNL3	165000000	175000000	279000000	380000000	234000000	179000000	0.0848889	0.757799	-0.699491	-1.08604	-1.20353	448
MRPS9	219000000	313000000	349000000	504000000	267000000	198000000	0.515232	0.672296	-0.916584	-1.34792	-1.20249	449
POLD1	193000000	156000000	189000000	444000000	188000000	129000000	-0.307055	-0.0302146	-1.23983	-1.78319	-1.20196	450
MGMT	65600000	161000000	301000000	150000000	210000000	173000000	1.29529	2.198	0.485427	0.20581	-1.19319	451
UTP18	24400000	61200000	89600000	55400000	38100000	31100000	1.32665	1.87662	-0.540095	-0.832971	-1.183	452
RRAS	25200000	57200000	116000000	57200000	50700000	21700000	1.18259	2.20263	-0.174029	-1.39832	-1.18259	453
RIF1	14600000	8630000	12300000	33000000	12900000	12200000	-0.758536	-0.24731	-1.35509	-1.43558	-1.1765	454
COQ7	941000	1300000	833000	2110000	3220000	811000	0.466245	-0.175878	0.609818	-1.37947	-1.16498	455
TMEM214	78500000	186000000	220000000	175000000	261000000	186000000	1.24454	1.48674	0.576695	0.0879477	-1.15659	456
DCP2	1270000	3420000	7360000	2830000	3020000	1260000	1.42917	2.53488	0.0937465	-1.16738	-1.15597	457
ECHS1	3650000000	3400000000	7080000000	8120000000	8460000000	3790000000	-0.102362	0.955853	0.0591779	-1.09928	-1.15358	458
HDHD5	435000000	295000000	582000000	967000000	425000000	329000000	-0.5603	0.420004	-1.18605	-1.55543	-1.1525	459
SLC25A1	1750000000	1800000000	3470000000	3890000000	3110000000	1770000000	0.040642	0.987581	-0.322856	-1.13602	-1.15242	460
SIRT5	661000	1500000	5960000	1460000	7350000	839000	1.18224	3.17259	2.33178	-0.799226	-1.14325	461
CAT	702000000	753000000	1040000000	1550000000	1470000000	812000000	0.101179	0.567041	-0.0764521	-0.932717	-1.14273	462
SERF2	18800000	39500000	44300000	41500000	39300000	10800000	1.07112	1.23657	-0.078582	-1.94208	-1.14238	463
ETHE1	11100000	13600000	14500000	24500000	30400000	13200000	0.293047	0.385493	0.31129	-0.892244	-1.14222	464
YY1	11000000	15100000	27500000	24200000	20000000	7670000	0.457045	1.32193	-0.275007	-1.65771	-1.1375	465
ATP5F1D	692000000	956000000	1550000000	1520000000	1220000000	989000000	0.466239	1.16342	-0.31719	-0.620029	-1.13523	466
DHCR24	1580000000	2040000000	4680000000	3470000000	4300000000	1780000000	0.368645	1.56658	0.309401	-0.963058	-1.13501	467
NIT2	347000000	335000000	435000000	762000000	340000000	319000000	-0.0507746	0.32608	-1.16426	-1.25623	-1.13486	468
SSB	2940000000	3090000000	7570000000	6430000000	5900000000	2980000000	0.0717907	1.36448	-0.124104	-1.10951	-1.129	469
ETFA	4670000000	4410000000	10200000000	10200000000	9370000000	4570000000	-0.0826439	1.12707	-0.122448	-1.1583	-1.12707	470
TANC2	25700000	21400000	23600000	56100000	32900000	23500000	-0.264158	-0.122981	-0.769913	-1.25534	-1.12623	471
PREB	80500000	96900000	157000000	175000000	165000000	93500000	0.267508	0.963704	-0.0848889	-0.904317	-1.12029	472
SYVN1	175000000	146000000	234000000	380000000	256000000	217000000	-0.261387	0.419154	-0.569856	-0.808304	-1.11864	473
CTSA	193000000	361000000	246000000	419000000	484000000	378000000	0.903398	0.350057	0.208057	-0.148564	-1.11835	474
MRPL41	33500000	62200000	56100000	72300000	52700000	53100000	0.892753	0.74384	-0.456193	-0.445284	-1.10983	475
RBM27	68600000	33300000	42700000	148000000	31400000	25400000	-1.04269	-0.683973	-2.23676	-2.5427	-1.10932	476
BCAS3	43000000	48900000	130000000	92400000	73400000	33600000	0.185498	1.5961	-0.332113	-1.45943	-1.10356	477
BCL2L1	1290000	2030000	865000	2770000	529000	2740000	0.654109	-0.576599	-2.38855	-0.0157101	-1.10251	478
TACSTD2	257000000	341000000	601000000	548000000	387000000	284000000	0.408003	1.2256	-0.501842	-0.948285	-1.09241	479
COG1	9820000	301000000	116000000	20900000	233000000	283000000	4.9379	3.56226	3.47876	3.75923	-1.08971	480
NDUFB11	234000000	251000000	246000000	498000000	343000000	291000000	0.101179	0.0721498	-0.537937	-0.775127	-1.08964	481
PRPSAP1	15600000	12600000	13500000	33100000	16900000	13700000	-0.308122	-0.208587	-0.969808	-1.27266	-1.08529	482
UACA	2570000	5660000	12000000	5450000	5430000	1920000	1.13903	2.22319	-0.00530403	-1.50515	-1.08449	483
NDUFS6	208000000	247000000	503000000	441000000	355000000	200000000	0.247928	1.27397	-0.31296	-1.14078	-1.0842	484
TLE3	1610000	20100000	41600000	3410000	18600000	19200000	3.64206	4.69145	2.44746	2.49326	-1.08271	485
ANXA6	581000000	485000000	873000000	1230000000	1080000000	431000000	-0.260553	0.587443	-0.187627	-1.5129	-1.08205	486
FDFT1	202000000	142000000	316000000	427000000	470000000	201000000	-0.508464	0.645569	0.138425	-1.08704	-1.07988	487
POLDIP2	79100000	69200000	62500000	167000000	127000000	78500000	-0.192906	-0.339822	-0.39502	-1.08908	-1.0781	488
SP3	15200000	34100000	58500000	32000000	30600000	13900000	1.1657	1.94437	-0.0645403	-1.20299	-1.074	489
USP11	262000000	39000000	11500000	549000000	126000000	28300000	-2.74802	-4.50986	-2.12338	-4.27793	-1.06724	490
HADH	1720000000	1740000000	3050000000	3600000000	2870000000	1740000000	0.0166787	0.826401	-0.326946	-1.04891	-1.06559	491
STEAP3	1300000	1250000	12800000	2720000	2960000	3160000	-0.0565835	3.29956	0.121991	0.216318	-1.0651	492
SCAF11	6600000	10500000	24900000	13800000	13300000	5380000	0.669851	1.91561	-0.053242	-1.35899	-1.06413	493
PNPT1	905000000	744000000	863000000	1890000000	1260000000	1050000000	-0.282615	-0.0685572	-0.584963	-0.847997	-1.0624	494
ACOT9	85900000	102000000	237000000	179000000	164000000	64000000	0.247839	1.46416	-0.126264	-1.48382	-1.05923	495
EXOSC4	70300000	79700000	155000000	146000000	132000000	75700000	0.181055	1.14067	-0.14543	-0.947603	-1.05437	496
H3C15	394000000	619000000	1020000000	818000000	413000000	287000000	0.651744	1.3723	-0.985959	-1.51105	-1.05391	497
TRMT112	26700000	24300000	13900000	55300000	29400000	24400000	-0.135883	-0.941755	-0.911463	-1.1804	-1.05044	498
COPG2	7930000	13900000	8940000	16400000	6890000	7040000	0.809692	0.172954	-1.25112	-1.22005	-1.0483	499
PLOD3	369000000	338000000	630000000	762000000	704000000	395000000	-0.126598	0.771731	-0.114216	-0.947938	-1.04617	500
WARS1	557000000	647000000	657000000	1150000000	967000000	579000000	0.216088	0.238216	-0.250046	-0.989999	-1.04588	501
TBX2	5380000	8150000	2750000	11100000	4750000	1000000	0.599194	-0.968175	-1.22456	-3.47249	-1.04488	502
ATP6V0C	70800000	199000000	31900000	146000000	88600000	159000000	1.49095	-1.15019	-0.72059	0.123058	-1.04415	503
SLC35F6	193000000	261000000	596000000	397000000	370000000	171000000	0.435449	1.62671	-0.101614	-1.21514	-1.04054	504
PWP2	80300000	57800000	198000000	165000000	187000000	182000000	-0.47433	1.30203	0.180572	0.141472	-1.03899	505
LZTS2	2990000	5750000	10200000	6140000	5500000	2860000	0.943416	1.77035	-0.158807	-1.10222	-1.03809	506
FKBP2	338000000	374000000	289000000	694000000	429000000	494000000	0.146015	-0.225954	-0.693958	-0.490425	-1.03791	507
MGST2	84000000	59000000	82000000	172000000	165000000	92500000	-0.509674	-0.0347654	-0.0599425	-0.894883	-1.03395	508
NT5DC1	71800000	123000000	257000000	147000000	124000000	52800000	0.776603	1.83971	-0.245476	-1.47721	-1.03376	509
VPS51	2470000	2090000	10000000	5050000	15700000	12200000	-0.241008	2.01742	1.63641	1.27253	-1.03177	510
CYCS	504000000	512000000	597000000	1030000000	1040000000	567000000	0.0227201	0.244307	0.0139392	-0.861224	-1.03115	511
HMGCS1	219000000	256000000	450000000	446000000	432000000	257000000	0.225213	1.03899	-0.0460124	-0.795275	-1.02611	512
ACOX1	180000000	198000000	565000000	366000000	575000000	184000000	0.137504	1.65025	0.651718	-0.992138	-1.02385	513
CD99	975000	2090000	1630000	1980000	3330000	2300000	1.10003	0.741398	0.750022	0.216133	-1.02203	514
R3HDM1	1500000	4060000	2960000	3040000	1280000	1050000	1.43652	0.980635	-1.24793	-1.53368	-1.01911	515
MT-CO1	1200000	1020000	3010000	2430000	3310000	3280000	-0.234465	1.32673	0.445875	0.43274	-1.01792	516
ATP1B1	757000000	691000000	1960000000	1530000000	2380000000	971000000	-0.131608	1.37249	0.63743	-0.655988	-1.01517	517
TAP1	157000000	66600000	94500000	317000000	139000000	160000000	-1.23717	-0.732378	-1.1894	-0.986411	-1.01372	518
BNIP3	1990000	2210000	2330000	4010000	1660000	2960000	0.151278	0.227562	-1.27242	-0.438005	-1.01083	519
HES6	15000000	17400000	15300000	30200000	16900000	13400000	0.214125	0.0285692	-0.837525	-1.17232	-1.00959	520
KPNA4	104000000	160000000	66900000	209000000	95300000	90700000	0.621488	-0.636505	-1.13295	-1.20433	-1.00692	521
ZFAND6	856000	1760000	2050000	1720000	240000	2070000	1.03989	1.25994	-2.8413	0.267222	-1.00673	522
CLCC1	67700000	97200000	239000000	136000000	173000000	68600000	0.5218	1.81978	0.347165	-0.987326	-1.00638	523
DLD	4540000000	4960000000	7870000000	9110000000	7250000000	5230000000	0.127648	0.793671	-0.32947	-0.80064	-1.00476	524
HECTD3	1620000	1460000	1650000	3250000	825000	198000	-0.150025	0.0264722	-1.97797	-4.03687	-1.00445	525
ETFB	3910000000	3320000000	4750000000	7820000000	7470000000	4670000000	-0.235985	0.280759	-0.0660604	-0.743746	-1	526
CTPS2	46500000	47200000	37800000	92700000	37600000	63300000	0.0215561	-0.298844	-1.30184	-0.550364	-0.995339	527
DHRS2	14600000	12800000	45600000	29100000	76100000	12400000	-0.189825	1.64307	1.38688	-1.23068	-0.995051	528
FKBP10	98000000	77500000	259000000	195000000	256000000	106000000	-0.338585	1.4021	0.39267	-0.87941	-0.99262	529
CAP2	82500000	50100000	33900000	164000000	77500000	76800000	-0.719584	-1.28311	-1.08143	-1.09452	-0.99123	530
ATP1A1	7150000000	6930000000	13400000000	14200000000	14100000000	7530000000	-0.0450879	0.906218	-0.0101958	-0.915169	-0.989876	531
ACADSB	781000000	905000000	833000000	1550000000	1130000000	712000000	0.212595	0.0929939	-0.455945	-1.12232	-0.988874	532
MRPS18C	19500000	24700000	30700000	38600000	30700000	16600000	0.341037	0.654765	-0.330362	-1.21742	-0.985127	533
ASH2L	8440000	12000000	17900000	16700000	9540000	4620000	0.50772	1.08464	-0.807787	-1.85388	-0.984533	534
CTSB	829000000	925000000	436000000	1640000000	430000000	940000000	0.158081	-0.927044	-1.93129	-0.802963	-0.984252	535
PARL	13800000	27300000	21800000	27200000	9390000	5230000	0.984233	0.65966	-1.53441	-2.37872	-0.978938	536
SAFB2	344000000	432000000	672000000	678000000	378000000	401000000	0.328623	0.966053	-0.842899	-0.757683	-0.978877	537
HNRNPF	5840000000	5780000000	8490000000	11500000000	7850000000	6300000000	-0.0148989	0.539796	-0.550869	-0.86821	-0.977594	538
MKI67	1510000000	1930000000	3550000000	2970000000	2730000000	1150000000	0.354052	1.23327	-0.121562	-1.36883	-0.975914	539
CCDC86	10400000	22800000	30900000	20400000	16400000	10300000	1.13245	1.57102	-0.314873	-0.985925	-0.971986	540
YLPM1	351000000	410000000	719000000	686000000	425000000	333000000	0.224153	1.03452	-0.690746	-1.04269	-0.966738	541
SP100	1220000	6180000	3420000	2370000	671000	2940000	2.34073	1.48712	-1.8205	0.310929	-0.958006	542
LMAN2	3670000000	3800000000	3250000000	7120000000	4580000000	4040000000	0.0502194	-0.17534	-0.63653	-0.817522	-0.956097	543
AIMP1	708000000	531000000	750000000	1370000000	779000000	578000000	-0.415037	0.0831412	-0.814481	-1.24503	-0.952355	544
MRPS31	137000000	166000000	296000000	265000000	372000000	145000000	0.277007	1.11142	0.48931	-0.869939	-0.951816	545
LAMA5	10400000	14900000	49300000	20100000	18600000	7830000	0.518729	2.245	-0.111893	-1.36011	-0.950612	546
ZNF557	3380000	2930000	3350000	6520000	6360000	1410000	-0.206123	-0.0128622	-0.0358452	-2.20918	-0.947849	547
TOR1AIP1	366000000	391000000	434000000	706000000	359000000	369000000	0.095325	0.245851	-0.975684	-0.936047	-0.947825	548
SLC12A2	812000000	675000000	1270000000	1560000000	1550000000	827000000	-0.266592	0.645277	-0.00927781	-0.915587	-0.941994	549
CROT	27400000	32600000	97600000	52600000	56100000	32700000	0.250696	1.83271	0.092938	-0.685772	-0.940887	550
GTF2E2	4170000	3330000	2470000	8000000	3310000	830000	-0.324525	-0.755536	-1.27317	-3.26882	-0.939953	551
ZC3H14	220000000	252000000	592000000	422000000	400000000	223000000	0.19592	1.42809	-0.077243	-0.920199	-0.939739	552
ACAT1	473000000	530000000	1170000000	907000000	1120000000	468000000	0.164152	1.3066	0.304324	-0.954594	-0.939262	553
OSBPL8	49700000	54700000	54700000	95300000	62600000	74700000	0.138295	0.138295	-0.606314	-0.351368	-0.93923	554
ANP32B	3080000000	3270000000	4390000000	5900000000	3080000000	3300000000	0.0863603	0.511291	-0.937785	-0.838249	-0.937785	555
DBN1	341000000	484000000	298000000	652000000	174000000	415000000	0.505235	-0.194459	-1.90578	-0.651761	-0.9351	556
OSTC	123000000	98300000	263000000	235000000	185000000	108000000	-0.323395	1.0964	-0.345135	-1.12163	-0.934002	557
DRG2	65000000	62100000	44100000	124000000	71700000	47500000	-0.0658464	-0.559661	-0.790295	-1.38434	-0.931828	558
PAFAH1B2	62400000	113000000	94200000	119000000	144000000	74800000	0.856705	0.594181	0.275107	-0.669851	-0.931344	559
PRSS8	52100000	86600000	102000000	99200000	73100000	65400000	0.733084	0.969214	-0.440469	-0.601049	-0.929057	560
RGS10	15500000	21000000	65000000	29500000	36800000	8860000	0.438121	2.06817	0.318991	-1.73534	-0.928447	561
CAP1	2780000000	2700000000	4480000000	5280000000	4220000000	2110000000	-0.0421255	0.688414	-0.323295	-1.32329	-0.925453	562
BAG3	52300000	144000000	193000000	99300000	75800000	43300000	1.46119	1.88372	-0.389596	-1.19743	-0.924983	563
GNPDA1	22500000	29000000	16600000	42700000	10200000	9570000	0.366128	-0.438742	-2.06567	-2.15765	-0.924311	564
HNRNPA3	7120000000	10300000000	14300000000	13500000000	11900000000	7590000000	0.532695	1.00607	-0.181998	-0.830788	-0.92301	565
NUP107	59200000	26400000	9850000	112000000	72400000	57100000	-1.16506	-2.5874	-0.629437	-0.971936	-0.91983	566
RRBP1	2080000000	2420000000	2750000000	3930000000	2300000000	2180000000	0.218424	0.402848	-0.772895	-0.850201	-0.917946	567
ITGA2	88500000	67500000	57000000	167000000	97900000	103000000	-0.39079	-0.634716	-0.770467	-0.697204	-0.916099	568
NRDC	79500000	71200000	29100000	150000000	11000000	23300000	-0.159078	-1.44994	-3.76939	-2.68656	-0.915936	569
ELOA	15000000	29100000	19200000	28300000	18200000	14200000	0.956057	0.356144	-0.636864	-0.994911	-0.91584	570
EPCAM	998000000	1250000000	2020000000	1880000000	1980000000	981000000	0.324816	1.01724	0.0747678	-0.938408	-0.913621	571
PRKCA	12000000	13500000	34500000	22500000	24600000	11600000	0.169925	1.52356	0.128733	-0.9558	-0.906891	572
GPRC5A	429000000	458000000	960000000	802000000	1290000000	471000000	0.09437	1.16206	0.685697	-0.767875	-0.902625	573
CASC3	31300000	53400000	61600000	58300000	51100000	23700000	0.770677	0.976768	-0.190173	-1.29861	-0.897333	574
NUP160	74700000	56800000	93700000	139000000	93700000	73300000	-0.395217	0.326941	-0.568964	-0.9232	-0.895905	575
RBBP7	645000000	1200000000	995000000	1200000000	796000000	848000000	0.895663	0.625397	-0.592194	-0.500898	-0.895663	576
NDUFB3	186000000	212000000	222000000	346000000	269000000	216000000	0.188762	0.255257	-0.363166	-0.679741	-0.895469	577
MRPL45	125000000	91100000	76300000	231000000	72500000	172000000	-0.456405	-0.712173	-1.67184	-0.425484	-0.885965	578
ENAH	20300000	9720000	28300000	37500000	5390000	23700000	-1.06245	0.479322	-2.79853	-0.662004	-0.885411	579
KIAA0319L	1100000	1690000	7250000	2030000	7850000	2340000	0.61952	2.72048	1.95121	0.205029	-0.883976	580
UIMC1	2910000	6810000	10400000	5370000	4450000	3300000	1.22664	1.83749	-0.271117	-0.702456	-0.883903	581
MYH10	299000000	315000000	307000000	549000000	327000000	281000000	0.0752063	0.0380932	-0.747516	-0.966236	-0.876661	582
GNB2	1090000000	1090000000	1360000000	2000000000	1440000000	1230000000	0	0.319279	-0.473931	-0.701342	-0.875672	583
ZMPSTE24	1010000000	977000000	1730000000	1850000000	1660000000	1010000000	-0.0479248	0.776417	-0.156342	-0.87317	-0.87317	584
RAB10	1600000000	1770000000	2970000000	2930000000	2440000000	1500000000	0.145677	0.892391	-0.26402	-0.965938	-0.872829	585
HADHA	6990000000	7080000000	12600000000	12800000000	14000000000	7590000000	0.0184569	0.850059	0.129283	-0.753972	-0.872779	586
SPCS1	55200000	42000000	211000000	101000000	377000000	41400000	-0.394279	1.9345	1.90021	-1.28665	-0.871615	587
SARNP	925000000	983000000	776000000	1690000000	968000000	1290000000	0.0877381	-0.253397	-0.803944	-0.389652	-0.869498	588
RNF40	57500000	46400000	32000000	105000000	74000000	77800000	-0.309437	-0.84549	-0.504792	-0.432547	-0.868755	589
NAT1	1840000	945000	1570000	3360000	1760000	840000	-0.96132	-0.228941	-0.932886	-2	-0.868755	590
RBM33	1710000	2760000	5930000	3120000	1620000	2790000	0.690672	1.79404	-0.945552	-0.161281	-0.86755	591
FLOT2	528000000	516000000	401000000	962000000	396000000	397000000	-0.0331669	-0.396936	-1.28054	-1.2769	-0.865499	592
DNAJC13	7850000	13400000	19100000	14300000	15100000	4700000	0.771468	1.28281	0.0785334	-1.60528	-0.865251	593
WDHD1	94000000	67000000	248000000	171000000	217000000	64300000	-0.4885	1.39961	0.343699	-1.41111	-0.863264	594
ARFGEF2	83200000	77800000	60300000	151000000	80600000	88300000	-0.0968134	-0.464426	-0.905697	-0.774063	-0.859893	595
PPL	199000000	299000000	746000000	361000000	491000000	152000000	0.587377	1.90641	0.443724	-1.24793	-0.85923	596
NOLC1	965000000	1130000000	2870000000	1750000000	1930000000	947000000	0.227722	1.57245	0.141246	-0.885919	-0.858754	597
STX3	15500000	25900000	46800000	28100000	29700000	12700000	0.740684	1.59424	0.0798928	-1.14574	-0.858302	598
ST3GAL1	14400000	47900000	27600000	26100000	26500000	14000000	1.73396	0.938599	0.0219426	-0.898623	-0.857981	599
ERBB3	3550000	5210000	6860000	6430000	5630000	3080000	0.553464	0.95039	-0.191684	-1.06189	-0.857	600
NUP50	6240000	27400000	20600000	11300000	33800000	24800000	2.13456	1.72303	1.5807	1.13402	-0.856705	601
RETSAT	5810000	12700000	37600000	10500000	24900000	3500000	1.12822	2.69412	1.24576	-1.58496	-0.853779	602
CDK12	5930000	10900000	16700000	10700000	8940000	5340000	0.878224	1.49374	-0.259264	-1.0027	-0.851507	603
NPC2	158000000	204000000	528000000	285000000	377000000	151000000	0.368645	1.74061	0.403603	-0.916413	-0.851037	604
CALML5	1500000	1980000	20200000	2700000	102000000	1270000	0.400538	3.75132	5.23947	-1.08813	-0.847997	605
SLC3A2	2310000000	1940000000	4080000000	4150000000	5040000000	2160000000	-0.251836	0.820676	0.280312	-0.94208	-0.845218	606
ADAM9	5800000	9640000	18800000	10400000	9090000	7670000	0.73298	1.69661	-0.194231	-0.439285	-0.842459	607
LRBA	133000000	127000000	76500000	238000000	122000000	71500000	-0.0665977	-0.797895	-0.96408	-1.73495	-0.839535	608
EPS15	15000000	10800000	7670000	26800000	33700000	13300000	-0.473931	-0.967664	0.330516	-1.01081	-0.83727	609
PALLD	1350000	2580000	730000	2410000	1310000	749000	0.934412	-0.886991	-0.879466	-1.686	-0.836074	610
MTPAP	79000000	3320000	40100000	141000000	140000000	169000000	-4.5726	-0.97825	-0.0102683	0.261328	-0.835771	611
PPIE	70300000	133000000	211000000	125000000	191000000	110000000	0.91983	1.58565	0.611645	-0.184425	-0.830332	612
HADHB	5100000000	4920000000	8730000000	9010000000	9160000000	5820000000	-0.0518389	0.775484	0.0238205	-0.630508	-0.82103	613
ATP6V1C1	288000000	177000000	56200000	508000000	137000000	279000000	-0.702319	-2.35743	-1.89065	-0.864563	-0.81876	614
ALDH18A1	2530000000	2370000000	3160000000	4440000000	3820000000	2360000000	-0.0942503	0.320787	-0.216987	-0.911773	-0.811422	615
ALDH4A1	587000000	691000000	886000000	1030000000	755000000	694000000	0.235325	0.593946	-0.448096	-0.569637	-0.811212	616
MTX2	17800000	25800000	41200000	31200000	43600000	37900000	0.535494	1.21077	0.482782	0.280652	-0.809669	617
YBX1	778000000	1670000000	1580000000	1360000000	945000000	975000000	1.10201	1.02208	-0.52522	-0.480133	-0.805765	618
NPM1	34700000000	42900000000	70500000000	60500000000	50400000000	43600000000	0.306042	1.02269	-0.263511	-0.472607	-0.801999	619
HMGA1	706000000	787000000	1060000000	1230000000	1270000000	806000000	0.156695	0.586324	0.0461702	-0.609807	-0.800918	620
OLA1	1220000000	1300000000	1740000000	2120000000	2060000000	1140000000	0.0916305	0.512206	-0.0414199	-0.89503	-0.797183	621
ABAT	593000000	683000000	1300000000	1030000000	1220000000	617000000	0.203853	1.13241	0.244237	-0.739302	-0.79654	622
SCARB1	220000000	208000000	490000000	382000000	746000000	234000000	-0.08092	1.15528	0.965603	-0.707064	-0.796069	623
LBR	89300000	50700000	107000000	155000000	150000000	87500000	-0.816674	0.260879	-0.0473057	-0.824913	-0.795536	624
RAB1A	686000000	778000000	1410000000	1190000000	1240000000	620000000	0.181562	1.03941	0.0593785	-0.940621	-0.794681	625
OAT	559000000	425000000	498000000	968000000	861000000	554000000	-0.395385	-0.166703	-0.168994	-0.805121	-0.792159	626
GPATCH4	3100000	5330000	12800000	5360000	6150000	2340000	0.781867	2.0458	0.198353	-1.19572	-0.789965	627
EEA1	432000000	414000000	597000000	745000000	449000000	349000000	-0.0614005	0.4667	-0.730525	-1.09401	-0.786209	628
PPM1G	1300000000	1740000000	2810000000	2240000000	2370000000	1530000000	0.420576	1.11206	0.0813883	-0.549967	-0.784987	629
CIRBP	241000000	344000000	442000000	415000000	272000000	190000000	0.513375	0.875013	-0.609505	-1.12711	-0.784078	630
ERO1A	877000000	979000000	1450000000	1510000000	1990000000	1080000000	0.158732	0.725404	0.39822	-0.483517	-0.7839	631
LASP1	1460000000	1780000000	2830000000	2510000000	2290000000	1600000000	0.285909	0.954834	-0.13234	-0.649615	-0.781719	632
ODR4	18800000	36500000	50800000	32200000	30600000	18800000	0.957164	1.4341	-0.073529	-0.776328	-0.776328	633
SLC25A40	1460000	1600000	1900000	2500000	3100000	1250000	0.132104	0.380031	0.31034	-1	-0.77596	634
HSDL2	271000000	357000000	337000000	464000000	328000000	293000000	0.397631	0.314456	-0.500429	-0.663224	-0.775832	635
PDIA6	5420000000	5550000000	11200000000	9270000000	10800000000	5270000000	0.0341949	1.04713	0.22039	-0.814766	-0.774276	636
CLTB	738000000	1050000000	1530000000	1260000000	1270000000	672000000	0.508697	1.05184	0.0114048	-0.906891	-0.771731	637
EXOSC8	126000000	146000000	132000000	215000000	166000000	223000000	0.212545	0.0671142	-0.373153	0.0527071	-0.770913	638
ITGA3	13500000	15100000	25200000	23000000	26600000	10700000	0.161589	0.900464	0.209792	-1.10402	-0.768674	639
RAD50	161000000	150000000	323000000	274000000	2210000000	224000000	-0.102098	1.00447	3.0118	-0.290677	-0.767115	640
PDIA3	13000000000	15500000000	25000000000	22100000000	23300000000	15200000000	0.253757	0.943416	0.0762836	-0.539975	-0.765535	641
SLC27A2	123000000	92000000	228000000	209000000	325000000	95400000	-0.418953	0.890376	0.636937	-1.13144	-0.764845	642
DHX29	198000000	193000000	194000000	336000000	253000000	220000000	-0.0368996	-0.0294438	-0.409324	-0.610958	-0.762961	643
PPP1CC	23800000	30300000	36800000	40300000	39200000	26100000	0.348356	0.628744	-0.0399262	-0.62673	-0.759818	644
TRAM1	117000000	123000000	206000000	198000000	128000000	102000000	0.0721498	0.816136	-0.629357	-0.956931	-0.758992	645
RPS6KB1	585000000	567000000	453000000	989000000	666000000	528000000	-0.0450879	-0.368926	-0.570448	-0.905433	-0.757534	646
LIG3	29100000	15500000	10400000	49100000	39000000	23300000	-0.908751	-1.48444	-0.332249	-1.07539	-0.754704	647
DPYSL5	1930000	57100000	26900000	3250000	2120000	14800000	4.88682	3.80093	-0.616375	2.18709	-0.751839	648
SEC62	374000000	480000000	713000000	626000000	520000000	391000000	0.359996	0.930864	-0.267651	-0.678994	-0.743124	649
CGN	515000000	602000000	637000000	860000000	493000000	608000000	0.225191	0.306721	-0.802749	-0.500265	-0.739764	650
THRAP3	1480000000	2060000000	2610000000	2470000000	2220000000	1370000000	0.477047	0.818453	-0.153951	-0.850335	-0.738914	651
TMA16	52400000	128000000	37200000	87400000	177000000	89300000	1.28851	-0.494264	1.01804	0.0310269	-0.738066	652
MAGED1	4450000	7820000	9420000	7410000	6010000	4170000	0.813363	1.08192	-0.302109	-0.829426	-0.735668	653
ATP6V0A2	80500000	81600000	66800000	134000000	127000000	142000000	0.0195804	-0.269141	-0.0774045	0.0836579	-0.735172	654
ZPR1	13700000	19300000	16800000	22800000	19000000	12500000	0.494425	0.294285	-0.263034	-0.867106	-0.734858	655
MRPL13	35700000	22300000	20200000	59400000	44800000	15700000	-0.67888	-0.821569	-0.406964	-1.9197	-0.734539	656
JTB	21300000	28300000	35300000	35400000	36900000	25000000	0.409949	0.728815	0.0598715	-0.501821	-0.732896	657
DYNLL1	25800000	36800000	41200000	42800000	73000000	28200000	0.512335	0.675273	0.770286	-0.601916	-0.73024	658
CRNKL1	108000000	202000000	262000000	179000000	139000000	182000000	0.903324	1.27854	-0.364875	0.0239789	-0.728928	659
TXNDC5	1660000000	1770000000	4010000000	2750000000	3190000000	1630000000	0.0925661	1.27242	0.214125	-0.75456	-0.728248	660
MRPS18B	163000000	250000000	328000000	269000000	220000000	199000000	0.617056	1.00882	-0.290103	-0.434838	-0.722734	661
SEC13	503000000	704000000	571000000	830000000	614000000	617000000	0.485017	0.182932	-0.434873	-0.427841	-0.722553	662
H1-3	551000000	525000000	463000000	908000000	796000000	717000000	-0.0697349	-0.25104	-0.189924	-0.340719	-0.72064	663
DTD1	102000000	144000000	119000000	168000000	102000000	81100000	0.4975	0.222392	-0.719892	-1.05069	-0.719892	664
SPCS3	505000000	590000000	496000000	831000000	689000000	549000000	0.224432	-0.0259433	-0.270344	-0.598042	-0.718565	665
NCLN	37000000	43200000	66400000	60700000	59100000	40100000	0.223506	0.843658	-0.0385384	-0.598094	-0.714171	666
KRT14	1890000	28300000	277000	3100000	2820000	2740000	3.90434	-2.77043	-0.136573	-0.178092	-0.713882	667
KRT2	108000000	178000000	325000000	177000000	185000000	95000000	0.720846	1.58941	0.0637759	-0.89775	-0.712718	668
IK	240000000	597000000	427000000	393000000	211000000	372000000	1.3147	0.831202	-0.897286	-0.0792267	-0.711495	669
POLR1C	569000000	174000000	364000000	930000000	1040000000	995000000	-1.70934	-0.64449	0.161281	0.0974658	-0.708802	670
WDR82	710000000	549000000	326000000	1160000000	526000000	560000000	-0.371013	-1.12295	-1.14099	-1.05063	-0.708234	671
PPP1R12C	1090000	5400000	4680000	1780000	832000	795000	2.30863	2.10218	-1.09722	-1.16285	-0.707549	672
LYAR	111000000	159000000	278000000	181000000	205000000	117000000	0.518467	1.32453	0.179634	-0.629481	-0.70543	673
CALR	13200000000	18000000000	23900000000	21500000000	21100000000	13600000000	0.447459	0.856473	-0.0270937	-0.66073	-0.703799	674
CANT1	2520000	2770000	23800000	4100000	3430000	5020000	0.136462	3.23947	-0.257415	0.292063	-0.7022	675
ZC3H13	2540000	2070000	1960000	4130000	2730000	304000	-0.295198	-0.373975	-0.597241	-3.764	-0.701313	676
NFKBIB	5550000	12100000	11500000	9020000	6280000	5420000	1.12445	1.05107	-0.522363	-0.734835	-0.70064	677
NDFIP1	5330000	4810000	8080000	8660000	4960000	4010000	-0.148099	0.60022	-0.804027	-1.11076	-0.700231	678
PPA1	1960000000	2150000000	2310000000	3180000000	2870000000	1930000000	0.133483	0.237039	-0.147976	-0.720426	-0.698173	679
SLC2A1	206000000	156000000	152000000	334000000	305000000	189000000	-0.401098	-0.438573	-0.131039	-0.821462	-0.697204	680
ACACA	44300000	28200000	110000000	71800000	136000000	28600000	-0.651612	1.31212	0.921551	-1.32797	-0.696677	681
SHMT2	5360000000	5200000000	8580000000	8680000000	8660000000	5730000000	-0.0437214	0.678745	-0.00332802	-0.59916	-0.695462	682
TOR1A	11500000	3880000	7280000	18600000	4830000	2890000	-1.56751	-0.659624	-1.94521	-2.68616	-0.693669	683
GHITM	440000000	517000000	892000000	710000000	658000000	556000000	0.232661	1.01954	-0.109731	-0.352734	-0.690316	684
ABRAXAS2	21400000	26000000	50900000	34500000	3290000	18000000	0.280901	1.25005	-3.39044	-0.938599	-0.688986	685
USO1	249000000	257000000	257000000	401000000	305000000	262000000	0.0456226	0.0456226	-0.394793	-0.614035	-0.687456	686
LAD1	218000000	247000000	372000000	351000000	396000000	285000000	0.180183	0.770974	0.174029	-0.300509	-0.687143	687
SPR	576000000	312000000	404000000	927000000	702000000	527000000	-0.884523	-0.511714	-0.401098	-0.814766	-0.686501	688
TP53I11	74600000	131000000	95300000	120000000	111000000	111000000	0.812319	0.353301	-0.112475	-0.112475	-0.685787	689
GOLIM4	4900000	8580000	5800000	7880000	2960000	2500000	0.808196	0.243271	-1.4126	-1.65627	-0.685414	690
IDH3A	1530000000	1640000000	1740000000	2460000000	2270000000	1540000000	0.100164	0.185556	-0.115966	-0.675728	-0.685127	691
ACOT1	292000000	277000000	408000000	468000000	643000000	370000000	-0.0760824	0.482601	0.45831	-0.338983	-0.68054	692
UBTF	649000000	778000000	760000000	1040000000	804000000	715000000	0.261552	0.227781	-0.371316	-0.540568	-0.680293	693
PYCR1	216000000	264000000	486000000	346000000	510000000	241000000	0.289507	1.16993	0.559725	-0.521739	-0.679741	694
SLC25A5	6380000000	6840000000	5950000000	10200000000	9100000000	6370000000	0.10044	-0.100667	-0.164631	-0.679204	-0.676941	695
IDH1	3200000000	3000000000	3730000000	5100000000	3860000000	2650000000	-0.0931094	0.221104	-0.401896	-0.944505	-0.672425	696
S100A10	280000000	282000000	302000000	446000000	522000000	334000000	0.0102683	0.109122	0.227006	-0.417196	-0.671617	697
DTNA	421000	1930000	5420000	670000	2530000	662000	2.19671	3.6864	1.9169	-0.0173299	-0.670341	698
CYB5B	386000000	913000000	598000000	614000000	910000000	426000000	1.24201	0.631545	0.567628	-0.527385	-0.669638	699
NIPSNAP2	1000000	35500000	1500000	1590000	24600000	22700000	5.14975	0.584963	3.95156	3.83559	-0.669027	700
SLC9A3R2	25600000	31600000	119000000	40700000	104000000	23200000	0.303781	2.21675	1.35348	-0.810904	-0.668885	701
KMT2A	2430000	5140000	7740000	3860000	3970000	2230000	1.08081	1.67138	0.0405382	-0.791557	-0.667645	702
QPRT	1930000000	2470000000	2990000000	3060000000	2560000000	2770000000	0.35591	0.631545	-0.257388	-0.143646	-0.664931	703
WDR3	118000000	81500000	93500000	187000000	171000000	124000000	-0.533915	-0.335749	-0.129042	-0.592698	-0.664251	704
TKT	21000000000	20100000000	37000000000	33200000000	27700000000	19800000000	-0.0631938	0.817136	-0.261297	-0.745683	-0.660794	705
ATL3	690000000	843000000	1230000000	1090000000	1180000000	846000000	0.288936	0.83399	0.114459	-0.365599	-0.65966	706
H1-2	2700000000	2970000000	3320000000	4260000000	3680000000	3350000000	0.137504	0.298224	-0.211148	-0.346692	-0.657894	707
LPGAT1	1870000	2430000	7010000	2950000	5820000	1660000	0.377918	1.90638	0.980304	-0.829532	-0.657677	708
SNRPA1	647000000	641000000	361000000	1020000000	623000000	907000000	-0.0134414	-0.841767	-0.711265	-0.169395	-0.656732	709
UBE3C	1530000	2160000	1720000	2410000	883000	1940000	0.4975	0.168877	-1.44855	-0.312976	-0.655501	710
CWC15	124000000	160000000	291000000	195000000	200000000	122000000	0.367732	1.23068	0.0365259	-0.676593	-0.653134	711
TJP3	55600000	50400000	95100000	87400000	65600000	60800000	-0.141661	0.77436	-0.413937	-0.523562	-0.652548	712
TSR1	32400000	4910000	4920000	50900000	2600000	91100000	-2.7222	-2.71926	-4.29108	0.839785	-0.651672	713
DYNLT1	21800000	45400000	10200000	34200000	25700000	14100000	1.05836	-1.09576	-0.412228	-1.2783	-0.649668	714
MICALL2	240000	3270000	410000	376000	2330000	2410000	3.76818	0.77259	2.63153	2.68023	-0.647698	715
CANX	11200000000	12400000000	17400000000	17500000000	17300000000	10700000000	0.146841	0.635589	-0.0165829	-0.709744	-0.643856	716
TPP2	171000000	143000000	112000000	267000000	126000000	187000000	-0.257981	-0.610498	-1.08342	-0.513801	-0.642843	717
MAT2B	1770000	2800000	883000	2760000	3990000	3480000	0.661677	-1.00326	0.53172	0.334419	-0.640919	718
REEP5	2440000000	2300000000	3270000000	3800000000	3560000000	2610000000	-0.0852473	0.422409	-0.0941222	-0.54195	-0.639118	719
ATP5MF	336000000	241000000	405000000	523000000	447000000	376000000	-0.479428	0.269461	-0.226536	-0.476078	-0.63835	720
PRXL2A	354000000	422000000	1050000000	551000000	872000000	443000000	0.253494	1.56857	0.662276	-0.314746	-0.638303	721
POLR2A	117000000	169000000	260000000	182000000	254000000	200000000	0.530515	1.152	0.48089	0.136062	-0.63743	722
ACTR2	1800000000	1830000000	1110000000	2800000000	1360000000	1540000000	0.0238467	-0.697437	-1.04182	-0.862496	-0.63743	723
PYGB	985000000	854000000	612000000	1530000000	792000000	1060000000	-0.205888	-0.686592	-0.949959	-0.529467	-0.635336	724
INTS4	5420000	13900000	11900000	8410000	6380000	4720000	1.35872	1.1346	-0.398549	-0.833319	-0.633813	725
RANBP3	17100000	26500000	31600000	26500000	22800000	12100000	0.631996	0.885928	-0.216959	-1.13099	-0.631996	726
DCDC2	1680000	3380000	6210000	2590000	1050000	2920000	1.00856	1.88613	-1.30256	0.173016	-0.624491	727
LMNB2	1590000000	2220000000	2540000000	2450000000	2950000000	2400000000	0.481533	0.675802	0.267933	-0.0297473	-0.623755	728
DNAJB1	442000000	588000000	399000000	681000000	550000000	543000000	0.41177	-0.147658	-0.308223	-0.326703	-0.623608	729
LGALS3	5070000000	4100000000	4910000000	7810000000	7380000000	4860000000	-0.306362	-0.0462627	-0.0817017	-0.684366	-0.623337	730
NDUFA13	4990000	1120000	4500000	7680000	7060000	8380000	-2.15554	-0.149115	-0.121438	0.125844	-0.622066	731
WFS1	266000000	245000000	280000000	409000000	238000000	272000000	-0.118644	0.0740006	-0.781139	-0.588494	-0.620675	732
GSK3B	85600000	94100000	91900000	131000000	60500000	75900000	0.136584	0.102454	-1.11456	-0.787395	-0.613884	733
MLEC	464000000	439000000	705000000	710000000	870000000	406000000	-0.0799039	0.603498	0.293196	-0.806339	-0.613694	734
RIDA	185000000	185000000	108000000	283000000	221000000	211000000	0	-0.776494	-0.356756	-0.423559	-0.613277	735
ZNF185	601000000	574000000	2010000000	919000000	1210000000	580000000	-0.0663143	1.74176	0.39687	-0.664012	-0.6127	736
GSTO1	773000000	635000000	971000000	1180000000	1280000000	719000000	-0.283712	0.329003	0.117357	-0.714723	-0.610247	737
PCNA	4340000000	4010000000	8200000000	6620000000	6110000000	4050000000	-0.114093	0.917929	-0.115659	-0.708909	-0.609136	738
BABAM1	25200000	26700000	29600000	38400000	30800000	25000000	0.083416	0.232173	-0.318176	-0.619178	-0.607683	739
PSME2	1610000000	984000000	604000000	2450000000	1220000000	1500000000	-0.71033	-1.41444	-1.0059	-0.707819	-0.605721	740
PSMD4	518000000	554000000	407000000	787000000	435000000	520000000	0.0969339	-0.347923	-0.855348	-0.597852	-0.603412	741
MPDU1	210000000	293000000	433000000	318000000	375000000	350000000	0.480511	1.04398	0.237864	0.138328	-0.598637	742
NCAPH	189000000	197000000	169000000	286000000	265000000	433000000	0.0598094	-0.161363	-0.110023	0.598352	-0.597629	743
CNOT3	2340000	3860000	2190000	3540000	2840000	1500000	0.722092	-0.0955777	-0.317858	-1.23879	-0.597241	744
RBM47	37800000	42300000	42900000	57100000	19100000	25200000	0.162271	0.182591	-1.57992	-1.18007	-0.595105	745
COQ9	1430000	269000	16200000	2160000	6720000	1170000	-2.41034	3.50191	1.63743	-0.884523	-0.595016	746
SCP2	1020000000	989000000	1600000000	1540000000	1470000000	878000000	-0.0445267	0.649503	-0.0671142	-0.810638	-0.594361	747
AAAS	19700000	16400000	33400000	29700000	82400000	18400000	-0.2645	0.761652	1.47218	-0.690757	-0.592267	748
HDGFL2	59300000	82200000	62900000	89200000	75500000	70400000	0.471106	0.0850279	-0.240567	-0.341468	-0.589012	749
POLD3	13900000	13600000	6050000	20900000	17500000	14700000	-0.0314782	-1.20008	-0.256148	-0.507687	-0.588418	750
PCF11	15900000	20600000	30800000	23900000	19400000	15100000	0.373618	0.953904	-0.300954	-0.662462	-0.587984	751
APEX1	2610000000	2770000000	3120000000	3920000000	2480000000	2640000000	0.0858362	0.257496	-0.660514	-0.570316	-0.586804	752
EBP	720000000	702000000	1190000000	1080000000	1180000000	657000000	-0.0365259	0.724893	0.127756	-0.717066	-0.584963	753
HS2ST1	2240000	1920000	2590000	3360000	3020000	2080000	-0.222392	0.209453	-0.153913	-0.691878	-0.584963	754
RBBP5	55900000	58700000	102000000	83800000	170000000	78700000	0.0705122	0.867649	1.02051	-0.0905866	-0.584102	755
ZNF511	2190000	2250000	8180000	3280000	801000	1250000	0.0389941	1.90117	-2.03382	-1.39177	-0.582765	756
TES	101000000	123000000	162000000	151000000	111000000	100000000	0.284303	0.681639	-0.443989	-0.594549	-0.580193	757
LPCAT1	293000000	284000000	916000000	438000000	1360000000	841000000	-0.0450097	1.64445	1.6346	0.941175	-0.58003	758
DNAJC21	2870000	3030000	1040000	4290000	2610000	1880000	0.0782671	-1.46447	-0.716928	-1.19024	-0.579927	759
MAVS	683000000	787000000	983000000	1020000000	745000000	767000000	0.204478	0.525306	-0.453257	-0.411271	-0.578612	760
TMA7	227000000	329000000	459000000	339000000	290000000	183000000	0.535395	1.0158	-0.225232	-0.889442	-0.578593	761
THUMPD1	2050000000	1780000000	1520000000	3060000000	2500000000	2090000000	-0.203747	-0.431553	-0.291604	-0.550029	-0.577908	762
COX4I1	2960000000	3660000000	4340000000	4410000000	4580000000	3590000000	0.306246	0.552098	0.0545689	-0.296795	-0.575181	763
CSNK1A1	386000000	429000000	245000000	574000000	217000000	404000000	0.152377	-0.655819	-1.40336	-0.506695	-0.57245	764
RTF1	458000	3160000	22600000	681000	19900000	50000000	2.78651	5.62483	4.86897	6.19813	-0.572307	765
KRT1	376000000	1270000000	620000000	559000000	908000000	406000000	1.75602	0.721536	0.699844	-0.461369	-0.572116	766
SP1	18700000	23800000	48900000	27800000	26000000	17800000	0.347923	1.3868	-0.0965733	-0.643208	-0.572047	767
RSBN1	8280000	9740000	8470000	12300000	12200000	4370000	0.234291	0.0327312	-0.0117772	-1.49295	-0.570956	768
LYPLA2	2020000	2480000	631000	3000000	44100000	31600000	0.295985	-1.67864	3.87774	3.39689	-0.570607	769
LMO7	2580000	2510000	42200000	3830000	30700000	4450000	-0.0396837	4.0318	3.00282	0.216461	-0.569973	770
PGM3	118000000	175000000	131000000	175000000	133000000	141000000	0.568568	0.15078	-0.395929	-0.31166	-0.568568	771
HK1	5760000000	6050000000	8670000000	8540000000	8970000000	6070000000	0.0708663	0.589963	0.0708719	-0.49254	-0.568167	772
ARHGEF16	255000000	243000000	187000000	378000000	267000000	268000000	-0.0695409	-0.447459	-0.501546	-0.496153	-0.567889	773
RBM25	858000000	1150000000	1070000000	1270000000	1090000000	1050000000	0.422584	0.318561	-0.2205	-0.274439	-0.565779	774
CPT1A	2400000000	2380000000	3800000000	3550000000	3700000000	2490000000	-0.0120728	0.662965	0.0597062	-0.511673	-0.564785	775
SPTBN2	90600000	78200000	305000000	134000000	261000000	192000000	-0.212342	1.75123	0.961817	0.518873	-0.56465	776
ENDOD1	29600000	42000000	2040000	43700000	786000	2940000	0.504792	-3.85896	-5.79696	-3.89375	-0.562036	777
ESF1	16800000	38500000	58200000	24800000	38200000	20300000	1.1964	1.79256	0.623233	-0.28886	-0.561879	778
CDV3	72500000	201000000	90300000	107000000	42900000	74800000	1.47114	0.316745	-1.31856	-0.516501	-0.561558	779
MED20	2000000	1840000	3200000	2950000	7860000	11300000	-0.120294	0.678072	1.41381	1.93754	-0.560715	780
AGA	31600000	47900000	38500000	46500000	21300000	27000000	0.600101	0.284934	-1.12638	-0.784271	-0.557306	781
AFDN	26400000	40400000	66500000	38800000	33800000	23000000	0.613817	1.33282	-0.199033	-0.754423	-0.555519	782
CTR9	67500000	40200000	70200000	99200000	87900000	97000000	-0.747692	0.0565835	-0.174477	-0.0323554	-0.555453	783
ZCCHC8	13900000	21600000	37800000	20400000	18300000	10700000	0.635946	1.4433	-0.156726	-0.930958	-0.553484	784
SETD3	21600000	37800000	52400000	31700000	34100000	19600000	0.807355	1.27854	0.105289	-0.693629	-0.553452	785
BYSL	14800000	23400000	20700000	21700000	23000000	16100000	0.660911	0.484034	0.0839388	-0.430634	-0.552098	786
RAB21	805000000	852000000	1020000000	1180000000	670000000	756000000	0.0818646	0.341508	-0.816554	-0.642329	-0.551726	787
WWP2	15100000	16400000	17900000	22100000	6630000	12100000	0.119147	0.245411	-1.73697	-0.869039	-0.549498	788
MCM3	2790000000	2700000000	4310000000	4080000000	3720000000	2730000000	-0.0473057	0.627423	-0.133267	-0.579668	-0.548304	789
GORASP2	517000000	479000000	702000000	754000000	770000000	519000000	-0.110139	0.441307	0.0302939	-0.53883	-0.5444	790
LRPPRC	9120000000	9280000000	12500000000	13300000000	14900000000	9340000000	0.025091	0.454822	0.163886	-0.509932	-0.544321	791
HMGN1	940000000	1780000000	2220000000	1370000000	1280000000	792000000	0.921145	1.23983	-0.0980321	-0.790604	-0.543443	792
MCM4	2700000000	2740000000	3230000000	3930000000	3310000000	3100000000	0.0212165	0.258575	-0.247698	-0.342261	-0.54157	793
ABHD14B	121000000	125000000	147000000	176000000	52300000	101000000	0.046921	0.280809	-1.75069	-0.80122	-0.540568	794
EIF6	590000000	606000000	634000000	856000000	808000000	685000000	0.0386028	0.103768	-0.0832555	-0.321507	-0.536896	795
CD9	1680000000	1770000000	1770000000	2430000000	2170000000	1730000000	0.0752881	0.0752881	-0.163261	-0.490184	-0.532495	796
CRK	88600000	85400000	86900000	128000000	81100000	65200000	-0.0530706	-0.0279505	-0.65837	-0.9732	-0.530765	797
CCNT1	7430000	11300000	12700000	10700000	9380000	6330000	0.604889	0.773394	-0.189951	-0.757333	-0.526177	798
ANXA2	11000000000	11000000000	9580000000	15800000000	12800000000	13100000000	0	-0.199406	-0.303781	-0.270358	-0.522421	799
SLC25A20	1240000	2630000	326000	1780000	803000	872000	1.08472	-1.9274	-1.14841	-1.02948	-0.521537	800
RPL7L1	32400000	29000000	26900000	46500000	38200000	45300000	-0.159941	-0.268388	-0.283658	-0.0377197	-0.521237	801
DUS2	5910000	10200000	16700000	8470000	9460000	5370000	0.787339	1.49862	0.159478	-0.65744	-0.519204	802
NUP155	83100000	74400000	111000000	119000000	92700000	101000000	-0.159546	0.417639	-0.36032	-0.236606	-0.518041	803
DNASE2	123000000	175000000	96800000	176000000	125000000	160000000	0.508697	-0.345579	-0.493647	-0.137504	-0.516917	804
TBC1D24	22800000	15600000	24400000	32500000	18000000	18600000	-0.547488	0.0978473	-0.852443	-0.805137	-0.511406	805
IDH2	12500000000	13300000000	17000000000	17800000000	16000000000	12900000000	0.0894982	0.443607	-0.153805	-0.464506	-0.509949	806
SLC25A3	7940000000	6970000000	10500000000	11300000000	9940000000	8220000000	-0.18798	0.403178	-0.185005	-0.459112	-0.509112	807
NCBP3	15700000	29100000	36300000	22300000	13400000	7270000	0.890255	1.2092	-0.734811	-1.61702	-0.506279	808
KTN1	692000000	779000000	1310000000	982000000	1190000000	720000000	0.170851	0.920723	0.277167	-0.447726	-0.504951	809
VDAC2	3820000000	3450000000	3690000000	5410000000	4790000000	3590000000	-0.146976	-0.0499518	-0.175603	-0.591645	-0.502056	810
PRRC2A	58200000	88900000	132000000	82400000	71100000	66400000	0.611164	1.18145	-0.212795	-0.311461	-0.501625	811
DDX18	594000000	911000000	687000000	838000000	1170000000	917000000	0.616988	0.209847	0.481486	0.129971	-0.496487	812
NACC1	47000000	47600000	96100000	66300000	64100000	47000000	0.0183008	1.03188	-0.0486845	-0.496348	-0.496348	813
GRSF1	156000000	274000000	241000000	220000000	255000000	306000000	0.81263	0.627487	0.212994	0.476028	-0.495957	814
ATP6V0D1	393000000	296000000	140000000	554000000	348000000	381000000	-0.408932	-1.4891	-0.670799	-0.540095	-0.495357	815
H1-4	1490000000	1570000000	1700000000	2100000000	1970000000	1740000000	0.0754522	0.190222	-0.0921937	-0.271302	-0.495077	816
SEC11A	689000000	599000000	756000000	971000000	947000000	688000000	-0.201948	0.133882	-0.0361069	-0.497063	-0.494967	817
CISD2	526000000	306000000	173000000	741000000	520000000	617000000	-0.781531	-1.60429	-0.510962	-0.264203	-0.494411	818
RPP30	152000000	121000000	107000000	214000000	156000000	141000000	-0.329064	-0.506461	-0.456065	-0.601916	-0.493539	819
PPWD1	75300000	61700000	50400000	106000000	60600000	63700000	-0.287379	-0.579226	-0.806675	-0.734699	-0.493342	820
MTREX	177000000	312000000	348000000	249000000	427000000	428000000	0.817797	0.975338	0.77809	0.781465	-0.492396	821
IPO4	982000000	621000000	303000000	1380000000	441000000	886000000	-0.66113	-1.69641	-1.64582	-0.63929	-0.490873	822
CDC5L	726000000	594000000	592000000	1020000000	776000000	773000000	-0.289507	-0.294372	-0.394441	-0.400029	-0.490528	823
DDX21	2200000000	2350000000	3600000000	3090000000	3450000000	2250000000	0.0951572	0.710493	0.15899	-0.457682	-0.490103	824
SNX5	122000000	122000000	27800000	171000000	100000000	63800000	0	-2.13372	-0.773996	-1.42237	-0.487115	825
SAFB	842000000	1010000000	1160000000	1180000000	1010000000	872000000	0.262463	0.462233	-0.224432	-0.436387	-0.486895	826
CXorf56	17700000	30100000	36400000	24800000	32700000	18400000	0.766014	1.04019	0.398951	-0.430634	-0.486591	827
LRPAP1	711000000	818000000	879000000	996000000	628000000	667000000	0.202251	0.306014	-0.665381	-0.578459	-0.486296	828
HNRNPA1	10800000000	16300000000	18700000000	15100000000	14300000000	10800000000	0.593841	0.792007	-0.0785334	-0.483517	-0.483517	829
RPS27A	485000000	699000000	411000000	678000000	481000000	433000000	0.527308	-0.238846	-0.495248	-0.646918	-0.483301	830
GOLGB1	249000000	496000000	687000000	348000000	609000000	489000000	0.994194	1.46416	0.807355	0.490747	-0.482942	831
PGAM1	3470000000	4010000000	3320000000	4830000000	5160000000	3270000000	0.208667	-0.0637524	0.0953479	-0.562733	-0.477088	832
SPTLC1	462000000	581000000	537000000	643000000	503000000	518000000	0.330645	0.217029	-0.35426	-0.311867	-0.476926	833
ARMC10	197000000	178000000	247000000	274000000	216000000	230000000	-0.146318	0.326315	-0.343145	-0.252542	-0.47598	834
SRSF10	339000000	455000000	298000000	471000000	368000000	301000000	0.424581	-0.185973	-0.356021	-0.645964	-0.474442	835
MAK16	57300000	21700000	60600000	79600000	64500000	3610000	-1.40084	0.0807827	-0.303469	-4.4627	-0.474233	836
MOGS	302000000	183000000	488000000	419000000	619000000	299000000	-0.722705	0.692333	0.562989	-0.486805	-0.472402	837
NUP210	563000000	604000000	755000000	781000000	768000000	588000000	0.101414	0.423342	-0.0242162	-0.409506	-0.472188	838
TRA2B	707000000	757000000	721000000	980000000	796000000	835000000	0.0985831	0.028289	-0.300013	-0.231006	-0.471072	839
MRM3	148000000	165000000	104000000	205000000	143000000	125000000	0.156869	-0.509014	-0.519609	-0.713696	-0.470027	840
ATRX	56200000	52100000	86400000	77800000	71100000	45200000	-0.109287	0.620461	-0.129921	-0.783447	-0.4692	841
ACP1	540000000	577000000	304000000	747000000	657000000	865000000	0.0956119	-0.828888	-0.185215	0.211592	-0.468149	842
PPIB	15400000000	16800000000	14800000000	21300000000	19600000000	17800000000	0.125531	-0.0573332	-0.12	-0.258976	-0.467923	843
PWP1	229000000	198000000	648000000	316000000	341000000	161000000	-0.209847	1.50065	0.109847	-0.972864	-0.464577	844
SRSF7	1790000000	1970000000	2100000000	2470000000	1940000000	2100000000	0.138236	0.23043	-0.348454	-0.234122	-0.464551	845
SLK	186000000	190000000	236000000	256000000	207000000	166000000	0.0306968	0.343484	-0.306513	-0.624961	-0.460841	846
ELAVL1	1250000000	1180000000	895000000	1720000000	1390000000	1590000000	-0.0831412	-0.481969	-0.307324	-0.113382	-0.46048	847
PPP6C	261000000	307000000	295000000	359000000	196000000	257000000	0.234189	0.176665	-0.87313	-0.482215	-0.459934	848
SERBP1	4050000000	4880000000	5850000000	5570000000	4030000000	3780000000	0.268959	0.530515	-0.466897	-0.559291	-0.459755	849
GCDH	95300000	82100000	66600000	131000000	65400000	88000000	-0.215094	-0.516954	-1.0022	-0.573991	-0.459019	850
LYPD3	37400000	48000000	67700000	51400000	46400000	34200000	0.359996	0.856118	-0.147644	-0.587772	-0.45873	851
ERAP1	46400000	15500000	72600000	63700000	92100000	58000000	-1.58186	0.645845	0.531908	-0.13524	-0.457169	852
MRPL30	74400000	91400000	155000000	102000000	1290000	555000	0.296892	1.05889	-6.30505	-7.52187	-0.455195	853
PIGS	2740000	4330000	710000	3750000	4270000	1570000	0.660191	-1.94828	0.187345	-1.25613	-0.452715	854
NUBP2	136000000	203000000	290000000	186000000	189000000	172000000	0.577873	1.09245	0.0230836	-0.112894	-0.451696	855
ACTB	1010000000	1300000000	1520000000	1380000000	1230000000	1150000000	0.364156	0.589716	-0.16601	-0.263034	-0.450313	856
MYO1C	519000000	490000000	786000000	709000000	919000000	493000000	-0.0829528	0.598795	0.374279	-0.524198	-0.450051	857
ETFDH	175000000	139000000	228000000	239000000	133000000	115000000	-0.33227	0.381679	-0.845584	-1.05538	-0.449656	858
PKM	62900000000	60400000000	61000000000	85800000000	73700000000	58300000000	-0.0585115	-0.0442508	-0.219313	-0.557482	-0.447918	859
PRDX3	2970000000	3130000000	3860000000	4050000000	3870000000	3130000000	0.0756997	0.378138	-0.0655883	-0.371759	-0.447459	860
SAP30BP	25300000	47600000	38000000	34500000	43900000	31500000	0.911824	0.586862	0.347625	-0.131245	-0.447459	861
RSL1D1	3060000000	3110000000	3970000000	4170000000	3640000000	3170000000	0.0233829	0.375607	-0.196109	-0.395565	-0.446516	862
RPLP2	1710000000	2960000000	1870000000	2330000000	2200000000	2030000000	0.791601	0.129042	-0.0828264	-0.19885	-0.446334	863
VPS26A	196000000	215000000	121000000	267000000	241000000	208000000	0.133483	-0.695847	-0.147807	-0.360256	-0.445986	864
USP32	43600000	55700000	19500000	59200000	33900000	4330000	0.353349	-1.16085	-0.804312	-3.77316	-0.441269	865
GGA2	1680000	1980000	2270000	2280000	277000	1590000	0.237039	0.434231	-3.04108	-0.520007	-0.440573	866
PURA	379000000	301000000	472000000	514000000	356000000	310000000	-0.332434	0.316589	-0.529891	-0.7295	-0.439571	867
ZGPAT	183000000	166000000	114000000	248000000	201000000	191000000	-0.14066	-0.68281	-0.303145	-0.376767	-0.438496	868
SRSF3	1610000000	1540000000	1550000000	2180000000	1710000000	1580000000	-0.0641303	-0.0547925	-0.350332	-0.464404	-0.437267	869
MRPS22	268000000	243000000	218000000	362000000	328000000	256000000	-0.141277	-0.297905	-0.142294	-0.499846	-0.433757	870
DHRS7	426000000	385000000	512000000	575000000	485000000	438000000	-0.145995	0.26529	-0.245577	-0.392631	-0.432709	871
NRDE2	1950000	3520000	9800000	2630000	2400000	1310000	0.852101	2.32931	-0.132028	-1.0055	-0.431589	872
GGCT	927000000	1030000000	1220000000	1250000000	989000000	859000000	0.152003	0.39624	-0.337886	-0.541198	-0.431287	873
GPD1L	468000000	468000000	466000000	631000000	439000000	513000000	0	-0.00617857	-0.523419	-0.298681	-0.431131	874
SEC31A	1210000000	1140000000	1630000000	1630000000	1740000000	1290000000	-0.0859732	0.429865	0.0942153	-0.337501	-0.429865	875
TRAPPC3	107000000	95700000	6810000	144000000	133000000	104000000	-0.16102	-3.97381	-0.114643	-0.469485	-0.428458	876
MTHFD2	32500000	61000000	47600000	43700000	38700000	47900000	0.90837	0.550522	-0.1753	0.132392	-0.427194	877
TRAPPC9	8110000	12300000	16800000	10900000	10100000	7490000	0.600884	1.05069	-0.109973	-0.541291	-0.426554	878
DHTKD1	547000000	751000000	1770000000	735000000	1100000000	444000000	0.457272	1.69414	0.581687	-0.727185	-0.426203	879
IDH3B	426000000	434000000	499000000	571000000	671000000	477000000	0.0268416	0.228186	0.232822	-0.259501	-0.422637	880
PXN	68600000	63700000	47200000	91900000	69600000	52500000	-0.106915	-0.539422	-0.400978	-0.807747	-0.421856	881
CALU	1250000000	1840000000	1870000000	1670000000	1700000000	1150000000	0.557778	0.58111	0.0256866	-0.538214	-0.41792	882
MTHFD1	8760000000	8300000000	8190000000	11700000000	9760000000	7660000000	-0.0778195	-0.0970674	-0.261555	-0.611092	-0.417506	883
GDAP1	51700000	41300000	2230000	69000000	11700000	68800000	-0.324022	-4.53505	-2.56009	-0.0041878	-0.416432	884
RAB1B	1890000000	2250000000	3350000000	2520000000	2250000000	2110000000	0.251539	0.825775	-0.163499	-0.256181	-0.415037	885
SLC4A1AP	66900000	71800000	109000000	89100000	110000000	62500000	0.101978	0.70425	0.304006	-0.511569	-0.413419	886
AK2	540000000	463000000	413000000	719000000	713000000	763000000	-0.221947	-0.386818	-0.0120897	0.0856913	-0.413032	887
ATP2A2	3230000000	3330000000	3520000000	4300000000	3630000000	3390000000	0.043988	0.124041	-0.244367	-0.343051	-0.412802	888
DTNBP1	7040000	9300000	16500000	9370000	7730000	5710000	0.401655	1.22882	-0.277581	-0.714558	-0.412474	889
SEC24B	13600000	15000000	35100000	18100000	14100000	11100000	0.141356	1.36786	-0.360295	-0.70543	-0.412383	890
DHRS7B	74900000	91200000	172000000	99600000	173000000	109000000	0.284068	1.19937	0.796554	0.13011	-0.41118	891
PRKRIP1	4430000	2990000	9360000	5880000	1950000	3850000	-0.567161	1.0792	-1.59234	-0.610958	-0.408509	892
GOT1	1070000000	873000000	1010000000	1420000000	1430000000	1010000000	-0.293557	-0.0832555	0.0101242	-0.491536	-0.40828	893
TIMMDC1	79900000	77000000	44500000	106000000	131000000	248000000	-0.0533371	-0.84439	0.305503	1.22628	-0.407797	894
ARFGEF3	1720000	1050000	1100000	2280000	2430000	3240000	-0.712019	-0.644905	0.0919225	0.50696	-0.406625	895
PTMA	2830000000	9530000000	6020000000	3750000000	3700000000	2830000000	1.75167	1.08896	-0.0193653	-0.406089	-0.406089	896
KIAA1143	7180000	16200000	24500000	9510000	11500000	5490000	1.17394	1.77073	0.274117	-0.792639	-0.405461	897
JPT1	436000000	716000000	433000000	577000000	502000000	443000000	0.715631	-0.00996111	-0.200884	-0.381265	-0.404243	898
SHMT1	192000000	268000000	109000000	254000000	111000000	187000000	0.481127	-0.816778	-1.19427	-0.44179	-0.403722	899
PELP1	310000000	242000000	236000000	410000000	218000000	291000000	-0.357261	-0.393481	-0.911296	-0.494605	-0.403356	900
NUP98	88500000	105000000	147000000	117000000	144000000	114000000	0.24664	0.732067	0.29956	-0.0374747	-0.402759	901
HID1	601000000	569000000	684000000	794000000	773000000	590000000	-0.0789363	0.186631	-0.0386706	-0.428424	-0.401774	902
STAT2	8630000	13900000	4420000	11400000	612000	2430000	0.687652	-0.965314	-4.21936	-2.23001	-0.401601	903
PLXND1	16600000	12500000	6250000	21900000	18900000	15300000	-0.409255	-1.40926	-0.212545	-0.517399	-0.399748	904
MRPS18A	55000000	51400000	31700000	72500000	43000000	64100000	-0.0976633	-0.794949	-0.753644	-0.177657	-0.398549	905
ATP5MD	101000000	88600000	75400000	133000000	109000000	129000000	-0.188977	-0.421719	-0.287098	-0.0440552	-0.397071	906
NONO	8290000000	8800000000	11100000000	10900000000	9220000000	8650000000	0.0861314	0.421116	-0.241489	-0.333556	-0.394884	907
CASP7	2390000	2480000	1330000	3140000	545000	400000	0.0533295	-0.845584	-2.52644	-2.97269	-0.393754	908
RRP8	2120000	974000	1930000	2780000	18200	2480000	-1.12207	-0.135463	-7.255	-0.164745	-0.391021	909
GOLT1B	31500000	16900000	77100000	41300000	64700000	22500000	-0.898329	1.29138	0.647624	-0.876217	-0.39079	910
PRDX2	6720000000	7060000000	7520000000	8810000000	6910000000	6480000000	0.071207	0.162271	-0.350456	-0.443148	-0.390681	911
HNRNPK	20200000000	23100000000	28200000000	26400000000	23300000000	22400000000	0.193538	0.48134	-0.180208	-0.237039	-0.386183	912
TPM1	484000000	561000000	282000000	631000000	554000000	569000000	0.212994	-0.779312	-0.187754	-0.149211	-0.382633	913
RAB25	218000000	189000000	297000000	284000000	338000000	220000000	-0.205942	0.446135	0.251132	-0.368387	-0.381563	914
EPS15L1	222000000	239000000	86100000	289000000	163000000	254000000	0.106451	-1.36647	-0.826198	-0.186241	-0.38051	915
RPS26	1260000000	1390000000	1150000000	1640000000	1060000000	1370000000	0.141661	-0.13179	-0.629632	-0.25952	-0.380272	916
MVD	448000000	354000000	445000000	583000000	290000000	323000000	-0.339749	-0.0096934	-1.00744	-0.851962	-0.379997	917
NCL	21400000000	21000000000	31100000000	27800000000	27400000000	21900000000	-0.0272215	0.539304	-0.020909	-0.344154	-0.377474	918
RHOA	416000000	541000000	422000000	540000000	528000000	381000000	0.379045	0.0206595	-0.0324215	-0.503168	-0.376376	919
MPI	4920000	5870000	5460000	6380000	22700000	3380000	0.254702	0.150243	1.83106	-0.916533	-0.374898	920
YIF1A	69200000	77300000	140000000	89700000	79900000	55400000	0.159696	1.01658	-0.166912	-0.695222	-0.374336	921
UQCRC1	3350000000	3660000000	3420000000	4340000000	3810000000	3560000000	0.127683	0.0298352	-0.187904	-0.285818	-0.373534	922
CMAS	119000000	133000000	313000000	154000000	297000000	134000000	0.160465	1.3952	0.947533	-0.200697	-0.371969	923
MRE11	136000000	127000000	255000000	176000000	177000000	126000000	-0.0987782	0.906891	0.00817393	-0.482152	-0.371969	924
RFC5	43300000	35200000	37900000	56000000	42300000	61800000	-0.298792	-0.192169	-0.404769	0.14218	-0.37106	925
VDAC1	5060000000	5230000000	4420000000	6530000000	7050000000	5210000000	0.0476736	-0.195091	0.11054	-0.3258	-0.367946	926
GNPNAT1	171000000	167000000	224000000	220000000	277000000	180000000	-0.0341482	0.389502	0.332382	-0.289507	-0.363507	927
KLHDC4	57600000	53500000	92000000	74100000	771000000	801000000	-0.10653	0.675565	3.37919	3.43426	-0.363405	928
FUT8	165000000	134000000	154000000	212000000	189000000	190000000	-0.300233	-0.0995357	-0.165678	-0.158065	-0.361598	929
SARS1	1410000000	1280000000	881000000	1810000000	1510000000	1370000000	-0.139551	-0.678481	-0.261441	-0.401814	-0.360295	930
VPS29	314000000	367000000	308000000	403000000	300000000	396000000	0.225016	-0.0278342	-0.425817	-0.0252794	-0.360015	931
ESR1	18700000	19200000	33000000	24000000	21700000	15700000	0.038068	0.819428	-0.145339	-0.61227	-0.359996	932
UTP14A	64200000	55900000	133000000	82300000	106000000	39100000	-0.199725	1.05078	0.3651	-1.07372	-0.358319	933
TOR1AIP2	110000000	116000000	126000000	141000000	121000000	120000000	0.0766213	0.19592	-0.220688	-0.232661	-0.358192	934
PRPS1	221000000	210000000	454000000	283000000	375000000	107000000	-0.073657	1.03865	0.406089	-1.40319	-0.356756	935
TCF25	158000000	84700000	118000000	202000000	152000000	135000000	-0.899491	-0.421138	-0.410284	-0.581396	-0.354431	936
TAPBP	166000000	134000000	138000000	212000000	159000000	168000000	-0.30895	-0.266515	-0.415037	-0.335603	-0.352881	937
RAB8A	294000000	411000000	587000000	375000000	391000000	288000000	0.483322	0.997544	0.060278	-0.380822	-0.351074	938
MRPS15	229000000	182000000	221000000	292000000	265000000	343000000	-0.331409	-0.0513012	-0.139976	0.23224	-0.350621	939
MTIF2	12800000	20000000	32200000	16300000	17400000	15100000	0.643856	1.33092	0.0942153	-0.110323	-0.348728	940
SRSF5	487000000	501000000	353000000	620000000	475000000	524000000	0.0408888	-0.464254	-0.384341	-0.242701	-0.348346	941
ACAA1	397000000	433000000	538000000	505000000	645000000	416000000	0.125228	0.438467	0.353016	-0.2797	-0.347144	942
DDX54	114000000	126000000	168000000	145000000	128000000	82800000	0.14439	0.559427	-0.179909	-0.80835	-0.347019	943
SF3B4	437000000	562000000	647000000	555000000	578000000	518000000	0.362937	0.566132	0.0585817	-0.0995357	-0.344854	944
PCNP	217000000	268000000	367000000	275000000	247000000	196000000	0.304538	0.758085	-0.154921	-0.488578	-0.341737	945
RAC1	1610000000	1600000000	1580000000	2040000000	1770000000	1820000000	-0.00898878	-0.0271361	-0.20482	-0.164631	-0.341508	946
HNRNPA0	845000000	1150000000	1940000000	1070000000	1390000000	800000000	0.444611	1.19903	0.377474	-0.419539	-0.340588	947
GUSB	60600000	66600000	90100000	76700000	114000000	92700000	0.136204	0.572209	0.571735	0.273343	-0.339909	948
KRR1	174000000	164000000	222000000	220000000	183000000	178000000	-0.0853915	0.351472	-0.26566	-0.305626	-0.338416	949
HEXA	675000000	679000000	765000000	851000000	764000000	714000000	0.00852407	0.180572	-0.155586	-0.253235	-0.334272	950
NSMCE3	3030000	1370000	1620000	3820000	1950000	4400000	-1.14514	-0.903324	-0.970099	0.203931	-0.334255	951
MARCKSL1	589000000	1110000000	1580000000	741000000	786000000	594000000	0.91422	1.42359	0.0850558	-0.319011	-0.331206	952
PDAP1	891000000	1070000000	924000000	1120000000	864000000	926000000	0.264113	0.0524674	-0.374396	-0.274415	-0.330001	953
SCAMP2	437000000	448000000	774000000	549000000	679000000	448000000	0.0358655	0.8247	0.306605	-0.293307	-0.329173	954
RAB4A	8280000	5400000	9280000	10400000	24700000	11200000	-0.616671	0.164494	1.24793	0.106915	-0.328881	955
SERPINH1	6480000000	6710000000	5810000000	8130000000	7540000000	6960000000	0.050319	-0.157456	-0.108691	-0.224168	-0.327262	956
MACROH2A1	5590000000	5470000000	5600000000	7010000000	7480000000	5930000000	-0.0313075	0.00257854	0.0936238	-0.241382	-0.326566	957
RPL19	3360000000	2940000000	4550000000	4210000000	3220000000	3060000000	-0.192645	0.437405	-0.38676	-0.460289	-0.325359	958
MICOS10	131000000	114000000	130000000	164000000	158000000	160000000	-0.200533	-0.0110552	-0.0537713	-0.0356239	-0.324129	959
STT3A	1000000000	834000000	1450000000	1250000000	1720000000	1120000000	-0.261881	0.536053	0.46048	-0.158429	-0.321928	960
SFT2D2	8880000	10000000	8200000	11100000	13100000	6630000	0.171368	-0.114936	0.239007	-0.743479	-0.321928	961
EED	3830000	4830000	7700000	4780000	3840000	4860000	0.334679	1.00751	-0.315904	0.0239457	-0.319666	962
STOM	436000000	484000000	657000000	544000000	628000000	459000000	0.150679	0.591565	0.207158	-0.245112	-0.319279	963
DLAT	859000000	768000000	1090000000	1070000000	1260000000	989000000	-0.161552	0.343598	0.235813	-0.113568	-0.316881	964
NOSIP	2120000	1100000	2290000	2640000	1040000	1590000	-0.946561	0.111283	-1.34395	-0.731511	-0.316474	965
RP2	4400000	13000000	11000000	5460000	4450000	2680000	1.56294	1.32193	-0.295096	-1.02667	-0.311397	966
OXA1L	274000000	297000000	285000000	339000000	311000000	368000000	0.116287	0.056786	-0.124371	0.11842	-0.307109	967
USP7	2130000000	2270000000	3480000000	2630000000	2510000000	2070000000	0.0918389	0.708234	-0.0673754	-0.345432	-0.304209	968
THOC3	87500000	94500000	104000000	108000000	112000000	92200000	0.111031	0.249229	0.0524674	-0.228193	-0.303676	969
GTPBP6	11100000	4210000	19000000	13700000	15500000	10300000	-1.39867	0.77544	0.178092	-0.411532	-0.303616	970
NME6	7110000	9700000	12500000	8770000	7050000	6180000	0.448135	0.814007	-0.314954	-0.50497	-0.302727	971
SRP19	39000000	73300000	91200000	48100000	60700000	37000000	0.910339	1.22556	0.33566	-0.378512	-0.302563	972
GARS1	1470000000	1280000000	1630000000	1810000000	2000000000	1100000000	-0.199672	0.149056	0.14401	-0.718486	-0.300174	973
MFSD10	19900000	15500000	35600000	24500000	34100000	20000000	-0.3605	0.839109	0.47699	-0.292782	-0.300013	974
PRKRA	234000000	257000000	257000000	288000000	259000000	249000000	0.13526	0.13526	-0.153117	-0.209923	-0.29956	975
SMC6	8780000	10300000	15700000	10800000	7800000	7050000	0.230351	0.838472	-0.469485	-0.615336	-0.298738	976
WDR26	17100000	18800000	20200000	21000000	18400000	13500000	0.136736	0.240359	-0.190684	-0.63743	-0.296393	977
KRAS	193000000	191000000	137000000	237000000	232000000	188000000	-0.0150282	-0.494425	-0.0307623	-0.334154	-0.296286	978
MAOA	1100000000	1080000000	600000000	1350000000	1050000000	1080000000	-0.0264722	-0.874469	-0.36257	-0.321928	-0.295456	979
RTN3	691000000	822000000	580000000	848000000	779000000	843000000	0.250453	-0.252633	-0.122441	-0.00853163	-0.295379	980
EHD1	244000000	498000000	237000000	299000000	482000000	502000000	1.02926	-0.0419941	0.688888	0.747542	-0.293264	981
SNAP23	107000000	117000000	130000000	131000000	196000000	211000000	0.128898	0.280901	0.581287	0.687676	-0.291956	982
TOP2B	2110000000	2140000000	2720000000	2580000000	2770000000	2200000000	0.0203678	0.366364	0.102515	-0.229868	-0.290128	983
DDX56	35500000	40600000	47000000	43400000	45700000	39000000	0.193661	0.404842	0.0744991	-0.154221	-0.289876	984
NOL7	55300000	55700000	90600000	67600000	63800000	60600000	0.0103978	0.712232	-0.0834668	-0.157705	-0.289744	985
SLC19A1	1530000	1350000	3030000	1870000	3310000	1600000	-0.180572	0.985786	0.823793	-0.224966	-0.289507	986
SLC5A6	98200000	74400000	71000000	120000000	132000000	99900000	-0.40042	-0.467904	0.137504	-0.264478	-0.289239	987
UBE3A	1400000	1620000	2380000	1710000	1890000	3300000	0.210567	0.765535	0.14439	0.94847	-0.288569	988
TERF2IP	71400000	115000000	103000000	87200000	110000000	89600000	0.687638	0.528648	0.335103	0.0391706	-0.288404	989
MESD	1900000000	1950000000	2910000000	2320000000	2430000000	2020000000	0.0374747	0.61502	0.0668315	-0.19977	-0.288125	990
C9orf78	47100000	116000000	28900000	57500000	48600000	58900000	1.30033	-0.704658	-0.242606	0.0347057	-0.287835	991
VRK1	462000000	343000000	525000000	564000000	639000000	490000000	-0.429684	0.184425	0.180121	-0.202913	-0.287802	992
DKK1	29500000	32900000	58600000	36000000	37900000	33700000	0.157373	0.990186	0.0742009	-0.0952483	-0.287282	993
KRT18	409000000000	437000000000	539000000000	499000000000	442000000000	438000000000	0.0955324	0.398184	-0.174993	-0.188109	-0.286939	994
AP1G2	14600000	18100000	28400000	17800000	17600000	13000000	0.310021	0.959923	-0.0163018	-0.453366	-0.285909	995
AKR1A1	198000000	150000000	126000000	241000000	161000000	204000000	-0.400538	-0.652077	-0.581972	-0.240464	-0.283533	996
SSBP1	2490000000	2380000000	3310000000	3030000000	2870000000	2550000000	-0.0651842	0.410685	-0.0782671	-0.248821	-0.283172	997
SUPT5H	73000000	75000000	86900000	88800000	83000000	78900000	0.0389941	0.25146	-0.0974483	-0.170534	-0.282663	998
GOLGA5	185000000	240000000	494000000	225000000	475000000	273000000	0.375509	1.41699	1.078	0.278976	-0.2824	999
RPLP1	204000000	261000000	275000000	248000000	210000000	250000000	0.355481	0.430862	-0.239951	0.011588	-0.281771	1000
CNOT1	54300000	69800000	58100000	65900000	36900000	59900000	0.362275	0.097586	-0.836658	-0.137722	-0.279326	1001
GTPBP4	1030000000	1050000000	1530000000	1250000000	1420000000	1130000000	0.027745	0.570887	0.183963	-0.145605	-0.279284	1002
NANS	1830000000	1900000000	2300000000	2220000000	1990000000	1680000000	0.0541558	0.32979	-0.157791	-0.402098	-0.278716	1003
TRIM25	705000000	891000000	788000000	855000000	853000000	674000000	0.337802	0.160572	-0.00337868	-0.343176	-0.278301	1004
LDAH	2350000	1890000	1060000	2850000	1670000	2930000	-0.314275	-1.1486	-0.771114	0.0399387	-0.278301	1005
CCDC93	13200000	20100000	24300000	16000000	14900000	10400000	0.606658	0.880418	-0.10276	-0.621488	-0.277534	1006
SRSF2	2790000000	2740000000	3400000000	3380000000	2960000000	3140000000	-0.0260892	0.28527	-0.191426	-0.106259	-0.276758	1007
HIP1R	87500000	84500000	134000000	106000000	109000000	75600000	-0.0503317	0.614878	0.0402639	-0.487606	-0.276709	1008
GTF2B	1660000	6810000	4190000	2010000	4090000	2360000	2.03647	1.33577	1.02491	0.231591	-0.276012	1009
PFKL	1340000000	1360000000	1520000000	1620000000	1850000000	1250000000	0.0213737	0.181838	0.191531	-0.374066	-0.273761	1010
MPG	52200000	31200000	61000000	63000000	67200000	47000000	-0.742504	0.224759	0.0931094	-0.422691	-0.271302	1011
SMN1	116000000	100000000	43600000	140000000	78400000	96400000	-0.214125	-1.41172	-0.836501	-0.538322	-0.271302	1012
BCL9L	1740000	1670000	4390000	2100000	1760000	1670000	-0.0592392	1.33513	-0.254814	-0.330541	-0.271302	1013
CPNE3	2280000000	2130000000	1220000000	2750000000	1960000000	1990000000	-0.0981804	-0.902153	-0.488578	-0.466663	-0.270398	1014
CBX1	684000000	1020000000	1060000000	825000000	789000000	769000000	0.576501	0.631996	-0.0643688	-0.101411	-0.270398	1015
H1-5	23400000000	23300000000	21300000000	28200000000	22400000000	25400000000	-0.00617857	-0.135655	-0.332196	-0.150867	-0.269187	1016
ADCY5	17100000	20100000	47500000	20600000	34100000	10100000	0.233199	1.47393	0.727127	-1.02829	-0.268648	1017
RPL6	8970000000	9230000000	11200000000	10800000000	9240000000	9040000000	0.0412227	0.320319	-0.225067	-0.256637	-0.267851	1018
ME1	299000000	344000000	266000000	360000000	336000000	247000000	0.202263	-0.168719	-0.0995357	-0.543486	-0.267851	1019
ATP5F1A	18700000000	18100000000	18500000000	22500000000	23500000000	21000000000	-0.0470486	-0.015513	0.0627358	-0.0995357	-0.266887	1020
PLRG1	158000000	160000000	226000000	190000000	161000000	94200000	0.0181473	0.516398	-0.238939	-1.0122	-0.266075	1021
PCBP3	81000000	98500000	65000000	97000000	75900000	101000000	0.282202	-0.317482	-0.353885	0.0582986	-0.260063	1022
HIBADH	543000000	492000000	500000000	650000000	645000000	519000000	-0.142294	-0.119024	-0.0111406	-0.324705	-0.259488	1023
DHX9	13200000000	13600000000	16500000000	15800000000	16400000000	13800000000	0.0430687	0.321928	0.0537713	-0.195256	-0.259387	1024
TJP2	112000000	162000000	190000000	134000000	134000000	92200000	0.532495	0.762501	0	-0.539394	-0.258734	1025
COMT	1480000000	1450000000	2720000000	1770000000	2550000000	1560000000	-0.0295443	0.878009	0.526748	-0.182203	-0.258152	1026
PPIH	276000000	361000000	432000000	330000000	309000000	329000000	0.387331	0.646363	-0.0948592	-0.00437844	-0.257798	1027
ALDH9A1	400000000	342000000	295000000	478000000	812000000	340000000	-0.226004	-0.439285	0.764469	-0.491476	-0.257011	1028
RRP1B	207000000	219000000	232000000	247000000	255000000	247000000	0.0813001	0.164494	0.0459862	0	-0.25488	1029
HSP90B1	19200000000	19600000000	21700000000	22900000000	22800000000	19800000000	0.0297473	0.176589	-0.00631377	-0.209847	-0.254241	1030
CFDP1	135000000	137000000	125000000	161000000	155000000	138000000	0.0212165	-0.111031	-0.0547925	-0.222392	-0.254101	1031
CDIPT	120000000	92500000	95900000	143000000	130000000	158000000	-0.375509	-0.323432	-0.137504	0.143909	-0.252981	1032
RPS18	5020000000	5290000000	4780000000	5970000000	4740000000	5160000000	0.0755804	-0.0706767	-0.332844	-0.21036	-0.250044	1033
POLR2G	18100000	16800000	6500000	21500000	22100000	9510000	-0.107528	-1.47748	0.0397097	-1.17682	-0.248347	1034
RPL23A	4870000000	4950000000	4740000000	5780000000	4630000000	5290000000	0.0235068	-0.0390347	-0.320057	-0.127802	-0.247148	1035
ASPSCR1	11300000	9850000	11800000	13400000	6960000	13400000	-0.198127	0.0624641	-0.945074	0	-0.24591	1036
TPR	1350000000	1470000000	1590000000	1600000000	1710000000	1310000000	0.122857	0.236067	0.0959244	-0.288505	-0.245112	1037
ATP5F1B	19500000000	17700000000	20300000000	23100000000	23800000000	20900000000	-0.139725	0.0580056	0.0430687	-0.14439	-0.244419	1038
PROM2	1950000	718000	27800000	2310000	2050000	2380000	-1.44142	3.83354	-0.172269	0.0430687	-0.244419	1039
RDH13	26100000	30700000	44400000	30900000	32300000	23200000	0.234189	0.76651	0.0639273	-0.413482	-0.243557	1040
NDUFS7	131000000	149000000	158000000	155000000	278000000	213000000	0.185746	0.270358	0.842817	0.458585	-0.242701	1041
EIF5	738000000	715000000	858000000	873000000	921000000	721000000	-0.0456776	0.217357	0.0772195	-0.275982	-0.242361	1042
TAX1BP3	28500000	19600000	530000	33700000	36200000	27000000	-0.540108	-5.74883	0.103241	-0.319789	-0.241787	1043
RPL11	2910000000	2730000000	2180000000	3440000000	2830000000	2840000000	-0.0921182	-0.416691	-0.281607	-0.276518	-0.241389	1044
DHODH	368000000	170000000	132000000	435000000	206000000	4330000	-1.11417	-1.47917	-1.07837	-6.6505	-0.24131	1045
RPL31	2370000000	2720000000	3760000000	2800000000	2440000000	2330000000	0.19872	0.665846	-0.198546	-0.265097	-0.24054	1046
YIPF4	183000000	178000000	150000000	216000000	211000000	207000000	-0.0399664	-0.286881	-0.0337883	-0.0614005	-0.239188	1047
IPO8	28300000	31900000	65500000	33400000	24800000	58000000	0.172754	1.21069	-0.429508	0.796205	-0.239046	1048
XPOT	239000000	214000000	153000000	282000000	286000000	332000000	-0.1594	-0.643479	0.02032	0.235488	-0.238685	1049
TSSC4	2280000	2100000	218000	2690000	13800000	11100000	-0.118644	-3.38663	2.35899	2.04488	-0.238572	1050
NSDHL	1450000000	1300000000	1960000000	1710000000	2200000000	1510000000	-0.157541	0.434801	0.363507	-0.179448	-0.237943	1051
RALY	2290000000	2240000000	2670000000	2700000000	2900000000	2430000000	-0.0318489	0.221492	0.103093	-0.152003	-0.237612	1052
DCLK1	1520000	3280000	2040000	1790000	1530000	20300000	1.10962	0.424498	-0.226428	3.50345	-0.235888	1053
PIGU	3160000	1540000	1910000	3720000	3700000	2780000	-1.03699	-0.726352	-0.00777735	-0.420218	-0.235378	1054
CCNH	2600000	1360000	276000	3060000	2940000	2310000	-0.934905	-3.23577	-0.0577155	-0.405639	-0.23502	1055
ATP9A	1530000	2900000	14900000	1800000	2490000	1770000	0.922521	3.28371	0.468149	-0.0242475	-0.234465	1056
DNAJC10	370000000	394000000	553000000	434000000	475000000	329000000	0.0906704	0.579754	0.130232	-0.399607	-0.23017	1057
IMMT	4620000000	4970000000	7530000000	5400000000	6660000000	4700000000	0.105353	0.704757	0.302563	-0.200299	-0.225067	1058
MRPL15	119000000	102000000	57000000	139000000	116000000	133000000	-0.222392	-1.06193	-0.26096	-0.0636586	-0.224123	1059
RAE1	363000000	388000000	208000000	424000000	389000000	356000000	0.0960871	-0.803386	-0.124294	-0.252187	-0.224095	1060
ZC3H4	102000000	239000000	349000000	119000000	125000000	126000000	1.22844	1.77466	0.0709665	0.0824622	-0.222392	1061
DNPEP	784000000	815000000	580000000	914000000	728000000	731000000	0.0559464	-0.434801	-0.328256	-0.322323	-0.221341	1062
GDI2	5250000000	5560000000	3940000000	6110000000	4670000000	4960000000	0.0827675	-0.414122	-0.38775	-0.300832	-0.218855	1063
LDHA	8310000000	9460000000	10200000000	9670000000	11300000000	7690000000	0.186992	0.295649	0.224735	-0.330532	-0.218667	1064
SCPEP1	110000000	119000000	102000000	128000000	129000000	168000000	0.113458	-0.108934	0.0112273	0.392317	-0.21864	1065
SRSF6	558000000	665000000	595000000	649000000	656000000	622000000	0.253089	0.0926245	0.0154773	-0.0613039	-0.217953	1066
RPL3	8170000000	7970000000	8890000000	9500000000	7580000000	7450000000	-0.0357564	0.121847	-0.32573	-0.350687	-0.217591	1067
TUFM	10500000000	11500000000	12100000000	12200000000	11700000000	12000000000	0.131245	0.204618	-0.0603726	-0.0238467	-0.216492	1068
SUCLG1	1050000000	1140000000	1010000000	1220000000	927000000	1130000000	0.118644	-0.056034	-0.39624	-0.110558	-0.216492	1069
FUS	2660000000	3690000000	3630000000	3090000000	3010000000	2920000000	0.472195	0.448543	-0.0378434	-0.0816385	-0.216181	1070
SCAMP4	48900000	49700000	48300000	56800000	46200000	42900000	0.0234114	-0.0178113	-0.297998	-0.404913	-0.216056	1071
SPTAN1	3470000000	4100000000	4500000000	4030000000	4760000000	3570000000	0.240688	0.374989	0.240182	-0.174856	-0.215844	1072
RBMX	7900000000	9120000000	11800000000	9170000000	8710000000	7560000000	0.207181	0.578862	-0.074249	-0.278535	-0.215069	1073
BOP1	965000000	881000000	820000000	1120000000	996000000	879000000	-0.131387	-0.234905	-0.169281	-0.349564	-0.214898	1074
SNRPD1	853000000	914000000	552000000	989000000	895000000	864000000	0.0996484	-0.627877	-0.144083	-0.194939	-0.213425	1075
GAPDH	67100000000	63700000000	44200000000	77700000000	64200000000	64900000000	-0.0750194	-0.602266	-0.275341	-0.259696	-0.211602	1076
FBL	1270000000	2920000000	2170000000	1470000000	1290000000	1190000000	1.20114	0.772867	-0.188445	-0.304855	-0.210988	1077
HMGB1	14000000000	15700000000	13200000000	16200000000	15800000000	14100000000	0.165338	-0.0848889	-0.0360693	-0.200299	-0.210567	1078
MFAP1	153000000	160000000	222000000	177000000	183000000	131000000	0.0645403	0.537028	0.0480943	-0.434183	-0.210218	1079
WBP11	518000000	572000000	994000000	599000000	632000000	521000000	0.143063	0.940294	0.0773686	-0.201273	-0.209604	1080
TM7SF2	206000000	166000000	220000000	238000000	319000000	225000000	-0.311461	0.0948592	0.422595	-0.0810366	-0.208317	1081
FTSJ3	1490000000	1520000000	1390000000	1720000000	1780000000	1420000000	0.028759	-0.100227	0.0494687	-0.276518	-0.207096	1082
HSPA9	56600000000	56000000000	69500000000	65300000000	65600000000	60600000000	-0.0153752	0.296211	0.00661282	-0.107765	-0.206281	1083
DPM3	70300000	47000000	90800000	81000000	109000000	83700000	-0.580864	0.369168	0.428334	0.0473057	-0.204397	1084
RHOB	64500000	71600000	196000000	74300000	151000000	64000000	0.15066	1.60348	1.02311	-0.21529	-0.204063	1085
CYB561	699000000	818000000	681000000	805000000	1140000000	565000000	0.226808	-0.0376377	0.501973	-0.510738	-0.203696	1086
APEH	273000000	226000000	127000000	314000000	218000000	222000000	-0.272578	-1.10407	-0.526436	-0.500205	-0.201864	1087
HSPA8	30000000000	32000000000	35400000000	34500000000	32800000000	28700000000	0.0931094	0.238787	-0.0729005	-0.265546	-0.201634	1088
NDUFA9	416000000	390000000	379000000	477000000	392000000	268000000	-0.0931094	-0.134386	-0.283136	-0.831756	-0.197406	1089
B3GAT3	26600000	38200000	1770000	30500000	3160000	24300000	0.522146	-3.9096	-3.27081	-0.327853	-0.197383	1090
TXN2	16700000	9330000	23000000	19100000	20800000	7560000	-0.839899	0.461786	0.123011	-1.33711	-0.193725	1091
SUB1	2050000000	1720000000	1830000000	2340000000	2270000000	1880000000	-0.253215	-0.16378	-0.0438162	-0.315776	-0.190885	1092
HMOX2	447000000	366000000	325000000	510000000	729000000	547000000	-0.288431	-0.459835	0.515422	0.101044	-0.190222	1093
G6PD	27000000000	25600000000	28900000000	30800000000	35400000000	23800000000	-0.0768156	0.0981101	0.200819	-0.371969	-0.189971	1094
EDC3	107000000	332000000	50700000	122000000	106000000	96700000	1.63357	-1.07755	-0.202817	-0.335293	-0.18927	1095
KAT6B	2940000	966000	536000	3350000	5940000	10200000	-1.60572	-2.45551	0.826302	1.60634	-0.188345	1096
UBAP2	7900000	13100000	17000000	9000000	8150000	6190000	0.729642	1.10561	-0.143125	-0.539986	-0.188072	1097
COPS2	91300000	90500000	35100000	104000000	49900000	73100000	-0.0126971	-1.37914	-1.05947	-0.50864	-0.187897	1098
DDT	326000000	274000000	168000000	371000000	274000000	306000000	-0.250696	-0.956411	-0.437243	-0.277888	-0.186547	1099
SRSF1	6260000000	6410000000	7810000000	7120000000	6650000000	5940000000	0.0341617	0.31916	-0.0985229	-0.261414	-0.185715	1100
TCEAL4	153000000	239000000	393000000	174000000	182000000	134000000	0.643479	1.361	0.0648511	-0.376854	-0.185556	1101
RPL14	3000000000	2890000000	3260000000	3410000000	2870000000	2830000000	-0.053893	0.119909	-0.248721	-0.26897	-0.184809	1102
TRIR	1490000	17000000	36100000	1690000	12100000	1690000	3.51215	4.59861	2.83991	0	-0.181711	1103
COPZ1	224000000	165000000	116000000	254000000	198000000	231000000	-0.441033	-0.949374	-0.359328	-0.136936	-0.18133	1104
HNRNPA2B1	38900000000	43700000000	39800000000	44100000000	39100000000	38800000000	0.167863	0.0329983	-0.17361	-0.184722	-0.181009	1105
PRPF4B	247000000	260000000	281000000	280000000	309000000	315000000	0.0740006	0.186059	0.14218	0.169925	-0.180916	1106
LRRC59	5250000000	5100000000	5150000000	5950000000	5510000000	5390000000	-0.0418202	-0.027745	-0.110837	-0.142604	-0.180572	1107
NPTN	57400000	157000000	144000000	65000000	113000000	47400000	1.45164	1.32695	0.797811	-0.455553	-0.179389	1108
RAD23B	2500000000	2770000000	2380000000	2830000000	1880000000	2510000000	0.147958	-0.0709665	-0.590069	-0.173115	-0.178874	1109
PNPO	760000000	886000000	310000000	860000000	538000000	659000000	0.221307	-1.29373	-0.67673	-0.384058	-0.178337	1110
TMX1	2760000000	3120000000	4270000000	3120000000	2850000000	2420000000	0.176878	0.629568	-0.130584	-0.366539	-0.176878	1111
TMEM87B	124000000	95800000	65000000	140000000	156000000	132000000	-0.372243	-0.931828	0.156119	-0.0848889	-0.175087	1112
TGM2	58500000	49200000	5860000	65900000	12200000	53200000	-0.249778	-3.31946	-2.4334	-0.308852	-0.171842	1113
PRKCD	310000000	273000000	511000000	349000000	535000000	573000000	-0.183367	0.721055	0.616312	0.715308	-0.170959	1114
TMEM258	191000000	161000000	121000000	215000000	218000000	184000000	-0.246512	-0.658566	0.0199915	-0.224631	-0.170764	1115
RAB11A	223000000	226000000	144000000	251000000	234000000	243000000	0.0192791	-0.630975	-0.101179	-0.0467311	-0.170644	1116
NUCB1	311000000	603000000	219000000	350000000	350000000	424000000	0.955243	-0.505984	0	0.276709	-0.17044	1117
MGST1	623000000	392000000	315000000	701000000	840000000	774000000	-0.668379	-0.98388	0.260975	0.142919	-0.170182	1118
FKBP1A	482000000	634000000	458000000	542000000	134000000	479000000	0.39545	-0.0736855	-2.01606	-0.178267	-0.16926	1119
BTF3	290000000	148000000	301000000	326000000	342000000	219000000	-0.970456	0.0537106	0.0691244	-0.573941	-0.168819	1120
ARL1	178000000	273000000	383000000	200000000	1380000000	1000000000	0.617024	1.10547	2.7866	2.32193	-0.168123	1121
PDHA1	15400000000	13400000000	6050000000	17300000000	13100000000	14800000000	-0.200697	-1.34792	-0.401205	-0.225175	-0.167842	1122
ACAD9	798000000	1110000000	938000000	896000000	923000000	905000000	0.476099	0.233199	0.0428319	0.0144191	-0.16711	1123
TMED2	1140000000	1430000000	2100000000	1280000000	1050000000	944000000	0.326981	0.881356	-0.285754	-0.439285	-0.16711	1124
GPATCH8	794000	3880000	7150000	891000	26100	1570000	2.28885	3.17073	-5.0933	0.817267	-0.166286	1125
SACM1L	298000000	377000000	291000000	334000000	245000000	335000000	0.339252	-0.0342932	-0.447066	0.00431299	-0.164536	1126
CS	7610000000	7410000000	8190000000	8520000000	9480000000	8780000000	-0.0384229	0.105967	0.154034	0.0433675	-0.162957	1127
PABPC4	176000000	161000000	171000000	197000000	247000000	143000000	-0.128515	-0.0415791	0.326315	-0.46218	-0.16262	1128
OCLN	66300000	69400000	111000000	74200000	128000000	137000000	0.0659268	0.743479	0.786653	0.884685	-0.16241	1129
AQR	253000000	271000000	237000000	283000000	237000000	250000000	0.0991555	-0.0942503	-0.255915	-0.178874	-0.161665	1130
ENPP1	1460000	2670000	1430000	1630000	5320000	4380000	0.870871	-0.0299532	1.70655	1.42606	-0.158904	1131
GYG1	362000000	269000000	196000000	404000000	470000000	337000000	-0.428384	-0.885136	0.218305	-0.261607	-0.158366	1132
SYNE2	130000000	140000000	191000000	145000000	210000000	79300000	0.106915	0.555061	0.534336	-0.87066	-0.157541	1133
PRPF19	3480000000	3450000000	4530000000	3880000000	4370000000	3590000000	-0.0124909	0.380424	0.171577	-0.112073	-0.156969	1134
BTAF1	2970000	765000	6090000	3310000	5520000	2150000	-1.95693	1.03598	0.737837	-0.622495	-0.156368	1135
KRT19	149000000000	159000000000	174000000000	166000000000	151000000000	152000000000	0.0937144	0.223775	-0.136635	-0.127112	-0.155871	1136
ECI1	891000000	870000000	1050000000	992000000	1330000000	1110000000	-0.03441	0.236892	0.423014	0.162148	-0.154915	1137
MCM2	1600000000	1550000000	1620000000	1780000000	2080000000	1750000000	-0.0458037	0.0179219	0.224706	-0.0245223	-0.153805	1138
EWSR1	998000000	1180000000	1240000000	1110000000	1020000000	1080000000	0.241675	0.313228	-0.121991	-0.0395284	-0.153448	1139
HNRNPC	19700000000	21100000000	24100000000	21900000000	21100000000	21700000000	0.0990474	0.290838	-0.0536879	-0.0132358	-0.152735	1140
TPI1	23300000000	22600000000	27400000000	25900000000	23100000000	20100000000	-0.0440072	0.233846	-0.165059	-0.365757	-0.152622	1141
NUP85	21600000	83900000	28900000	24000000	34200000	34000000	1.95764	0.420038	0.510962	0.5025	-0.152003	1142
PMPCB	889000000	932000000	935000000	987000000	983000000	1050000000	0.0681465	0.0727829	-0.00585867	0.0892673	-0.150867	1143
GCSH	237000000	234000000	223000000	263000000	316000000	250000000	-0.0183785	-0.0878433	0.264862	-0.0731347	-0.150176	1144
POFUT1	35600000	43100000	60600000	39500000	56100000	32500000	0.275811	0.767441	0.506148	-0.281413	-0.149975	1145
PRKAR2A	275000000	275000000	324000000	305000000	336000000	297000000	0	0.236562	0.139652	-0.0383463	-0.149378	1146
GTF2I	3030000000	3270000000	2800000000	3360000000	3170000000	3160000000	0.109973	-0.113891	-0.0839784	-0.0885367	-0.149143	1147
ATOX1	259000000	368000000	257000000	287000000	301000000	273000000	0.506754	-0.0111837	0.0687128	-0.0721498	-0.148099	1148
PA2G4	6920000000	6560000000	7400000000	7660000000	6890000000	6750000000	-0.0770762	0.0967532	-0.15284	-0.182457	-0.146572	1149
DDX39B	1310000000	1570000000	1450000000	1450000000	1450000000	1500000000	0.261198	0.146486	0	0.0489096	-0.146486	1150
RPL12	3360000000	3400000000	2240000000	3710000000	3070000000	3790000000	0.0170735	-0.584963	-0.273181	0.0307787	-0.142958	1151
BAZ1A	38400000000	39400000000	61200000000	42400000000	39200000000	37900000000	0.0370893	0.672425	-0.113211	-0.161866	-0.142958	1152
FAU	942000000	671000000	558000000	1040000000	880000000	1020000000	-0.489414	-0.755462	-0.241008	-0.0280144	-0.142785	1153
DNTTIP2	415000000	481000000	724000000	458000000	430000000	354000000	0.212926	0.802878	-0.0910109	-0.371598	-0.142236	1154
NDUFA8	98800000	81000000	57600000	109000000	119000000	99400000	-0.286589	-0.778442	0.126633	-0.13301	-0.141745	1155
MRPL58	83700000	82300000	51900000	92300000	65700000	102000000	-0.0243352	-0.689493	-0.490437	0.144167	-0.141103	1156
RPS15	1380000000	1600000000	2360000000	1520000000	1370000000	1400000000	0.213404	0.774119	-0.149895	-0.118644	-0.139403	1157
KHSRP	2370000000	2490000000	3240000000	2610000000	2850000000	2540000000	0.0712587	0.451107	0.126912	-0.0392213	-0.139163	1158
EMC8	221000000	92000000	218000000	243000000	196000000	203000000	-1.26434	-0.0197182	-0.310103	-0.259477	-0.13691	1159
DHX15	3830000000	3310000000	2920000000	4210000000	4650000000	3820000000	-0.210513	-0.391376	0.14341	-0.140248	-0.136476	1160
H1-0	5280000000	4960000000	6640000000	5800000000	5010000000	5060000000	-0.0901978	0.330645	-0.211242	-0.196916	-0.135515	1161
ANAPC7	1540000	2610000	4010000	1690000	3330000	2050000	0.761119	1.38067	0.978499	0.278601	-0.134093	1162
FAF2	422000000	442000000	318000000	463000000	443000000	330000000	0.0668034	-0.408216	-0.0637055	-0.488546	-0.133769	1163
CAPNS1	1150000000	1070000000	706000000	1260000000	1230000000	1160000000	-0.104023	-0.703894	-0.0347654	-0.119299	-0.13179	1164
NAA25	27400000	25700000	14100000	30000000	21800000	23500000	-0.0924075	-0.958481	-0.460634	-0.352302	-0.130787	1165
CPSF3	30700000	56000000	56200000	33600000	58500000	44500000	0.867188	0.872331	0.799975	0.405344	-0.130223	1166
SUMO2	457000000	687000000	850000000	500000000	404000000	449000000	0.588116	0.895269	-0.307573	-0.155213	-0.129734	1167
HNRNPD	4160000000	4180000000	5940000000	4550000000	4570000000	3770000000	0.00691941	0.513879	0.00632762	-0.271302	-0.129283	1168
FPGS	2590000	3240000	2240000	2830000	2630000	2840000	0.323042	-0.209453	-0.105739	0.00508888	-0.12785	1169
INF2	498000000	510000000	1800000000	544000000	3300000000	2390000000	0.0343515	1.85378	2.60079	2.13533	-0.127461	1170
SYNJ2BP	141000000	54600000	95500000	154000000	211000000	223000000	-1.36872	-0.562123	0.454313	0.534113	-0.127235	1171
MRPL44	64400000	16100000	16700000	70300000	48400000	46500000	-2	-1.94721	-0.538518	-0.596294	-0.126464	1172
RPL7	6710000000	7420000000	6580000000	7320000000	6810000000	6890000000	0.145106	-0.0282252	-0.104189	-0.0873397	-0.125531	1173
ITGB1	1100000000	1280000000	1350000000	1200000000	1190000000	1270000000	0.21864	0.295456	-0.0120728	0.0817941	-0.125531	1174
STX6	41000000	49600000	56100000	44700000	49200000	28800000	0.274716	0.452377	0.138383	-0.634206	-0.124651	1175
HNRNPU	18900000000	20800000000	22800000000	20600000000	20300000000	20600000000	0.138197	0.270648	-0.0211646	0	-0.124258	1176
WDR4	34800000	29400000	13000000	37900000	25400000	40700000	-0.243271	-1.42058	-0.577369	0.102831	-0.123111	1177
COX5A	1370000000	1150000000	1220000000	1490000000	1500000000	1450000000	-0.252542	-0.167295	0.00965017	-0.0392594	-0.121136	1178
BID	12700000	12100000	16800000	13800000	13600000	7790000	-0.0698214	0.403633	-0.0210616	-0.824973	-0.11984	1179
RALB	187000000	290000000	332000000	203000000	229000000	475000000	0.633015	0.828145	0.173868	1.22645	-0.118441	1180
CIAPIN1	339000000	369000000	273000000	368000000	264000000	324000000	0.122336	-0.312384	-0.479168	-0.183712	-0.11842	1181
TIMM44	342000000	296000000	336000000	371000000	388000000	322000000	-0.208399	-0.0255351	0.0646375	-0.204358	-0.117423	1182
KRT8	625000000000	642000000000	689000000000	677000000000	649000000000	629000000000	0.0387171	0.140648	-0.0609374	-0.106096	-0.1153	1183
RPL18	5210000000	4970000000	4650000000	5630000000	4710000000	4810000000	-0.0680375	-0.164053	-0.257408	-0.227098	-0.111852	1184
RPL13A	5460000000	4680000000	5010000000	5900000000	4980000000	5390000000	-0.222392	-0.12409	-0.244569	-0.13043	-0.111814	1185
DLST	2150000000	1970000000	2880000000	2320000000	2830000000	2160000000	-0.126141	0.421732	0.286677	-0.103093	-0.109788	1186
PGM2	420000000	420000000	490000000	453000000	520000000	441000000	0	0.222392	0.199001	-0.0387324	-0.109122	1187
BMS1	243000000	236000000	359000000	262000000	236000000	300000000	-0.0421695	0.563028	-0.15078	0.195396	-0.10861	1188
RPN2	5680000000	5210000000	6340000000	6120000000	6100000000	5480000000	-0.124608	0.158592	-0.00472241	-0.159356	-0.107641	1189
KHDRBS1	2810000000	3380000000	2390000000	3020000000	2740000000	3370000000	0.266453	-0.23356	-0.140373	0.1582	-0.103978	1190
KPNA3	202000000	180000000	180000000	217000000	210000000	166000000	-0.166358	-0.166358	-0.0473057	-0.386512	-0.10334	1191
HDGF	2180000000	2790000000	2510000000	2340000000	2390000000	2540000000	0.355937	0.203359	0.0305021	0.11832	-0.10218	1192
SMU1	150000000	340000000	194000000	161000000	262000000	148000000	1.18057	0.371094	0.702506	-0.121464	-0.102098	1193
ARF1	2220000000	2140000000	1590000000	2380000000	2170000000	2390000000	-0.0529489	-0.481533	-0.133267	0.00604904	-0.100402	1194
SMCHD1	3750000	2310000	6390000	4020000	1480000	4000000	-0.698998	0.768925	-1.4416	-0.0071955	-0.100305	1195
LUC7L	154000000	183000000	237000000	165000000	151000000	135000000	0.248913	0.621957	-0.127917	-0.289507	-0.0995357	1196
LMNB1	11500000000	12200000000	16000000000	12300000000	13100000000	11500000000	0.0852473	0.476438	0.0909085	-0.0970245	-0.0970245	1197
RPL13	3600000000	3220000000	2990000000	3850000000	3320000000	3380000000	-0.160936	-0.267851	-0.213675	-0.187835	-0.0968615	1198
RRP12	973000000	936000000	1620000000	1040000000	1560000000	988000000	-0.0559313	0.735482	0.584963	-0.0740006	-0.0960718	1199
LIMS1	102000000	68200000	17100000	109000000	53200000	97600000	-0.580726	-2.5765	-1.03483	-0.159375	-0.095759	1200
RCC1	2050000000	2350000000	2420000000	2190000000	2170000000	2070000000	0.197037	0.239383	-0.0132358	-0.0813001	-0.095307	1201
DBI	653000000	557000000	231000000	697000000	760000000	677000000	-0.229406	-1.49919	0.124841	-0.0420028	-0.0940757	1202
METAP2	97500000	89800000	120000000	104000000	79600000	99700000	-0.118687	0.29956	-0.385743	-0.0609181	-0.0931094	1203
TEX2	105000000	82900000	80100000	112000000	110000000	130000000	-0.340945	-0.390515	-0.0259952	0.215013	-0.0931094	1204
PHB2	3920000000	3320000000	3930000000	4180000000	4870000000	4230000000	-0.23967	0.00367566	0.220419	0.0171547	-0.0926493	1205
SORD	907000000	748000000	1140000000	967000000	1260000000	857000000	-0.278064	0.329859	0.381836	-0.174221	-0.0924133	1206
HNRNPDL	777000000	814000000	539000000	828000000	718000000	818000000	0.0671142	-0.527629	-0.205647	-0.0175299	-0.0917162	1207
ANO6	2320000	4120000	5460000	2470000	2560000	1600000	0.82852	1.23478	0.0516328	-0.626439	-0.0903862	1208
PRPF38B	8420000	7110000	56700000	8960000	27900000	20700000	-0.243971	2.75146	1.63869	1.20806	-0.0896785	1209
PROSER2	6560000	11900000	78100000	6980000	33000000	5280000	0.859194	3.57355	2.24117	-0.402689	-0.0895312	1210
LANCL1	220000000	85000000	55600000	234000000	222000000	194000000	-1.37197	-1.98435	-0.0759489	-0.270452	-0.089005	1211
BCAP31	4600000000	4480000000	4630000000	4890000000	5630000000	5170000000	-0.0381351	0.00937833	0.2033	0.0803298	-0.0882006	1212
SF3A3	1130000000	1180000000	1060000000	1200000000	1140000000	1240000000	0.0624641	-0.0922585	-0.0740006	0.0473057	-0.0867116	1213
MYO1B	2790000000	2630000000	2890000000	2960000000	3080000000	2770000000	-0.0852023	0.0508044	0.0573332	-0.0957112	-0.0853321	1214
PTRH2	476000000	462000000	471000000	505000000	704000000	482000000	-0.0430687	-0.0152345	0.479292	-0.0672502	-0.0853218	1215
P4HB	28000000000	28200000000	27800000000	29700000000	28000000000	29100000000	0.0102683	-0.0103419	-0.0850361	-0.0294438	-0.0850361	1216
DDX50	58700000	67800000	172000000	62100000	139000000	78200000	0.207925	1.55098	1.16242	0.332575	-0.0812328	1217
MIEN1	1560000	68600000	34700000	1650000	408000	1170000	5.45859	4.47532	-2.01582	-0.495957	-0.08092	1218
YTHDF1	24300000	17700000	13400000	25700000	16200000	23300000	-0.457207	-0.858723	-0.665775	-0.141438	-0.080812	1219
NDUFS1	1750000000	1520000000	1950000000	1850000000	1950000000	1280000000	-0.203284	0.156119	0.0759489	-0.531381	-0.0801703	1220
NASP	2280000000	2380000000	2150000000	2410000000	2250000000	2310000000	0.0619277	-0.0846972	-0.0991081	-0.0611403	-0.0799993	1221
MACROH2A2	409000000	405000000	742000000	432000000	754000000	379000000	-0.0141789	0.859318	0.803533	-0.188833	-0.0789305	1222
RPL36AL	1430000000	1680000000	2560000000	1510000000	1560000000	1200000000	0.232446	0.840129	0.0469975	-0.331514	-0.0785334	1223
NDUFS3	358000000	290000000	239000000	378000000	421000000	340000000	-0.303907	-0.582949	0.155434	-0.152851	-0.0784266	1224
RPL8	4480000000	4920000000	6130000000	4730000000	4680000000	4430000000	0.13516	0.452388	-0.0153317	-0.0945335	-0.0783415	1225
ISYNA1	82300000	89000000	101000000	86800000	109000000	96400000	0.112913	0.295391	0.328561	0.151338	-0.0768026	1226
HNRNPM	21000000000	22000000000	28400000000	22100000000	24300000000	22700000000	0.0671142	0.435502	0.13691	0.0386459	-0.073657	1227
SAP18	1530000000	1580000000	1710000000	1610000000	1660000000	1490000000	0.0463929	0.160465	0.0441226	-0.111748	-0.073529	1228
UNC13D	8430000	10800000	79200000	8870000	43600000	9640000	0.357427	3.2319	2.29732	0.120099	-0.0734015	1229
H3C1	211000000	765000000	525000000	222000000	176000000	197000000	1.85822	1.31507	-0.334984	-0.172364	-0.0733167	1230
LMCD1	25100000	34800000	142000000	26400000	95000000	29100000	0.4714	2.50013	1.84739	0.140481	-0.0728506	1231
MSH2	503000000	454000000	771000000	529000000	680000000	575000000	-0.147866	0.616172	0.362267	0.120294	-0.0727093	1232
PHB	4880000000	3960000000	5380000000	5130000000	6000000000	5160000000	-0.301381	0.140725	0.226004	0.00841224	-0.0720777	1233
DPM1	503000000	548000000	512000000	528000000	665000000	492000000	0.123617	0.0255854	0.332816	-0.10188	-0.0699795	1234
SFPQ	10300000000	11300000000	13800000000	10800000000	13200000000	10400000000	0.133678	0.422024	0.289507	-0.0544478	-0.068387	1235
SMNDC1	104000000	137000000	156000000	109000000	165000000	127000000	0.397592	0.584963	0.598138	0.2205	-0.0677446	1236
L1RE1	403000000	251000000	430000000	422000000	429000000	275000000	-0.683092	0.0935568	0.0237346	-0.617811	-0.0664632	1237
RPL36	2350000000	2110000000	1600000000	2460000000	2090000000	2450000000	-0.155418	-0.554589	-0.235155	-0.00587657	-0.0659976	1238
RUVBL2	1710000000	1710000000	1340000000	1790000000	1630000000	1710000000	0	-0.351763	-0.135088	-0.0659633	-0.0659633	1239
NOP2	1090000000	1230000000	1040000000	1140000000	1280000000	1230000000	0.17433	-0.0677446	0.16711	0.109624	-0.0647057	1240
HNRNPH3	2400000000	2780000000	3290000000	2510000000	2450000000	2630000000	0.21205	0.455053	-0.0349056	0.0673754	-0.064653	1241
PTGR2	83000000	66800000	122000000	86800000	85100000	28600000	-0.313263	0.555698	-0.0285359	-1.60168	-0.0645837	1242
PABPN1	855000000	853000000	977000000	894000000	830000000	1020000000	-0.00337868	0.192434	-0.107163	0.190222	-0.0643504	1243
SAMM50	568000000	527000000	885000000	593000000	668000000	553000000	-0.108088	0.639787	0.171816	-0.100753	-0.0621412	1244
DDX6	864000000	854000000	802000000	901000000	831000000	826000000	-0.0167952	-0.107429	-0.116679	-0.125385	-0.0604958	1245
ARRDC1	92200000	73800000	72200000	96100000	93500000	78800000	-0.321146	-0.352768	-0.0395701	-0.286341	-0.0597697	1246
RAB5B	289000000	312000000	449000000	301000000	363000000	258000000	0.110477	0.635646	0.270206	-0.222392	-0.058694	1247
PCYT2	52500000	50100000	67900000	54600000	62200000	70700000	-0.0675068	0.371094	0.188014	0.372809	-0.0565835	1248
RPL26	3030000000	3350000000	4660000000	3150000000	3870000000	3020000000	0.144843	0.621012	0.296982	-0.0608033	-0.056034	1249
HNRNPUL2	5120000000	5210000000	5170000000	5320000000	4650000000	5210000000	0.0251396	0.0140205	-0.194196	-0.0301429	-0.0552824	1250
LMNA	15600000000	18500000000	19800000000	16200000000	18200000000	16200000000	0.245979	0.343954	0.167945	0	-0.0544478	1251
ATP13A1	294000000	559000000	702000000	305000000	436000000	280000000	0.927032	1.25565	0.515519	-0.123382	-0.0529931	1252
MT-CO2	1360000000	1140000000	2340000000	1410000000	2250000000	1480000000	-0.254573	0.782902	0.67423	0.069902	-0.0520885	1253
DIABLO	16400000	11000000	22200000	17000000	39200000	6080000	-0.576192	0.436864	1.20532	-1.48339	-0.0518389	1254
TSR2	984000	3260000	6940000	1020000	2280000	612000	1.72814	2.81821	1.16046	-0.736966	-0.0518389	1255
WDR43	220000000	218000000	415000000	228000000	375000000	254000000	-0.0131754	0.915608	0.717857	0.155795	-0.0515303	1256
IMPDH2	1460000000	1410000000	1010000000	1510000000	1260000000	1230000000	-0.0502732	-0.531613	-0.261125	-0.29589	-0.0485802	1257
DNAJC2	264000000	254000000	411000000	273000000	320000000	258000000	-0.0557094	0.6386	0.229171	-0.0815299	-0.048363	1258
DDX5	4130000000	4400000000	4110000000	4270000000	4480000000	4660000000	0.0913617	-0.00700339	0.0692627	0.126094	-0.0480943	1259
SET	6990000000	7490000000	8190000000	7220000000	7170000000	6900000000	0.0996733	0.228571	-0.0100257	-0.0654025	-0.0467064	1260
TOMM20	282000000	186000000	330000000	291000000	339000000	339000000	-0.600393	0.226771	0.220266	0.220266	-0.045324	1261
LRRFIP1	345000000	504000000	243000000	356000000	133000000	348000000	0.546827	-0.50564	-1.42045	-0.0327899	-0.0452809	1262
NMRAL1	1260000	24600000	4260000	1300000	8980000	1050000	4.28716	1.75743	2.7882	-0.308122	-0.0450879	1263
SRR	1280000	1990000	3570000	1320000	3870000	704000	0.636625	1.47978	1.5518	-0.906891	-0.0443941	1264
PRAF2	42400000	31600000	42800000	43700000	36300000	31100000	-0.42414	0.0135465	-0.267664	-0.490719	-0.043569	1265
DHFR	74200000	57300000	116000000	76400000	68400000	59500000	-0.372884	0.644634	-0.159576	-0.360683	-0.0421535	1266
SNRPC	209000000	240000000	144000000	215000000	241000000	239000000	0.199531	-0.537434	0.164696	0.152674	-0.0408337	1267
SEC61A1	1760000000	1580000000	2360000000	1810000000	2010000000	2040000000	-0.155651	0.423211	0.151206	0.172579	-0.0404143	1268
AKAP17A	10600000	14400000	19100000	10900000	10400000	8700000	0.442005	0.849508	-0.0677446	-0.325241	-0.0402639	1269
MSH6	283000000	276000000	406000000	291000000	419000000	268000000	-0.0361338	0.520678	0.525931	-0.118786	-0.0402171	1270
USP39	1070000000	991000000	1320000000	1100000000	1150000000	1080000000	-0.110654	0.302927	0.0641303	-0.0264722	-0.0398927	1271
MAPK3	1090000000	1080000000	548000000	1120000000	629000000	935000000	-0.0132968	-0.99208	-0.832367	-0.26046	-0.0391706	1272
ADPRS	5500000	2730000	2580000	5640000	10500000	11400000	-1.01053	-1.09206	0.896622	1.01527	-0.0362635	1273
USP36	11800000	9300000	9520000	12100000	11500000	12300000	-0.343484	-0.309753	-0.0733732	0.0236513	-0.0362202	1274
TRIM33	434000000	410000000	379000000	445000000	355000000	594000000	-0.0820711	-0.195497	-0.325986	0.416658	-0.0361103	1275
ATP5F1C	2380000000	2130000000	2790000000	2440000000	2680000000	2050000000	-0.160108	0.229304	0.135352	-0.251257	-0.0359196	1276
TMED3	493000000	517000000	1200000000	505000000	862000000	408000000	0.0685766	1.28337	0.771404	-0.307714	-0.0346957	1277
ZC3H18	250000000	454000000	594000000	256000000	382000000	251000000	0.860764	1.24853	0.577429	-0.0284564	-0.0342157	1278
PGK1	17300000000	16700000000	14400000000	17700000000	16100000000	15600000000	-0.0509239	-0.264703	-0.136689	-0.182203	-0.0329773	1279
HSP90AA1	30400000000	35300000000	29900000000	31100000000	29700000000	28100000000	0.215597	-0.0239258	-0.0664516	-0.146344	-0.0328433	1280
FEN1	1780000000	1690000000	2380000000	1820000000	2110000000	1690000000	-0.074854	0.419084	0.213305	-0.106915	-0.0320612	1281
LIN7C	97900000	74200000	127000000	100000000	99600000	101000000	-0.39989	0.375448	-0.00578235	0.0143553	-0.0306192	1282
RPN1	5710000000	6310000000	6940000000	5830000000	6620000000	5660000000	0.144149	0.281445	0.183335	-0.0426938	-0.0300051	1283
RPL21	3400000000	3440000000	2020000000	3470000000	1960000000	3080000000	0.0168738	-0.751179	-0.824082	-0.172005	-0.0294009	1284
RPS12	3600000000	3410000000	2780000000	3670000000	3040000000	3610000000	-0.0782252	-0.372912	-0.271709	-0.0237812	-0.0277832	1285
NUCKS1	2160000000	1900000000	3000000000	2200000000	1870000000	2140000000	-0.185032	0.473931	-0.234465	-0.0398927	-0.0264722	1286
PUS1	218000000	197000000	279000000	222000000	297000000	226000000	-0.146133	0.355937	0.419903	0.0257631	-0.0262315	1287
ENO2	60500000	41900000	46400000	61600000	40600000	44600000	-0.529985	-0.38281	-0.601451	-0.465887	-0.0259952	1288
EDF1	278000000	218000000	182000000	283000000	239000000	309000000	-0.350757	-0.611146	-0.243791	0.126805	-0.0257172	1289
SEC23IP	170000000	208000000	278000000	173000000	204000000	139000000	0.291049	0.70955	0.237797	-0.315687	-0.0252373	1290
NKTR	2910000	3020000	332000	2960000	3510000	7050000	0.0535294	-3.13176	0.245874	1.25203	-0.024578	1291
MOB1A	182000000	124000000	91700000	185000000	130000000	176000000	-0.553598	-0.988945	-0.509014	-0.0719498	-0.0235868	1292
AGR2	3700000000	3000000000	4090000000	3760000000	5010000000	4090000000	-0.302563	0.144576	0.414078	0.121368	-0.0232074	1293
TCEAL3	37400000	119000000	218000000	38000000	90000000	45100000	1.66985	2.54322	1.24393	0.247128	-0.0229611	1294
SLC25A11	972000000	861000000	888000000	987000000	985000000	1010000000	-0.174943	-0.130397	-0.00292636	0.0332333	-0.0220938	1295
UBE2V1	660000000	537000000	331000000	670000000	516000000	660000000	-0.297544	-0.995635	-0.37679	-0.0216951	-0.0216951	1296
HSD17B4	5470000000	5510000000	5890000000	5550000000	6140000000	5840000000	0.0105115	0.106727	0.145751	0.0734806	-0.0209469	1297
ZNF638	37600000	40800000	31000000	38000000	39900000	32100000	0.117836	-0.278464	0.0703893	-0.243426	-0.0152668	1298
RPL18A	1940000000	1770000000	1870000000	1960000000	1840000000	1760000000	-0.132307	-0.0530184	-0.0911479	-0.155278	-0.014797	1299
MEN1	20200000	16800000	30400000	20400000	21700000	19700000	-0.265894	0.589716	0.0891259	-0.0503735	-0.0142139	1300
LAMP1	1060000000	919000000	934000000	1070000000	987000000	909000000	-0.205927	-0.18257	-0.116489	-0.235259	-0.0135465	1301
POLR1E	21200000	28600000	33100000	21400000	27100000	15500000	0.431951	0.642767	0.340682	-0.465343	-0.0135465	1302
TALDO1	4450000000	3400000000	3390000000	4490000000	5100000000	4440000000	-0.388271	-0.39252	0.183782	-0.0161558	-0.0129101	1303
TBCB	793000000	985000000	511000000	800000000	414000000	719000000	0.312803	-0.633998	-0.950369	-0.154008	-0.0126791	1304
PC	607000000	729000000	627000000	612000000	542000000	732000000	0.264222	0.0467689	-0.175239	0.258312	-0.0118351	1305
PRPF6	1240000000	1600000000	1420000000	1250000000	1930000000	2250000000	0.367732	0.195551	0.626673	0.847997	-0.011588	1306
RAN	12700000000	12000000000	10200000000	12800000000	11100000000	11900000000	-0.0817941	-0.316259	-0.205584	-0.105182	-0.0113153	1307
CD81	2660000	3150000	1480000	2680000	1770000	1010000	0.243926	-0.845829	-0.598484	-1.40788	-0.0108068	1308
LSM2	143000000	147000000	187000000	144000000	245000000	169000000	0.039801	0.387023	0.766713	0.230954	-0.0100537	1309
GOLGA2	166000000	210000000	229000000	167000000	185000000	130000000	0.339206	0.464164	0.147677	-0.361336	-0.00866486	1310
SRRM2	1690000000	1770000000	1600000000	1700000000	1650000000	1500000000	0.0667261	-0.0789513	-0.0430687	-0.180572	-0.0085115	1311
DDX23	1740000000	1730000000	2090000000	1750000000	2370000000	1910000000	-0.00831527	0.264416	0.437532	0.126218	-0.00826762	1312
HACD2	201000000	174000000	114000000	202000000	149000000	246000000	-0.208108	-0.818162	-0.439043	0.284303	-0.00715979	1313
BTF3L4	222000000	222000000	176000000	223000000	145000000	238000000	0	-0.334984	-0.620991	0.0939179	-0.00648403	1314
RPS21	823000000	817000000	558000000	825000000	675000000	765000000	-0.0105564	-0.560627	-0.289507	-0.108934	-0.00350169	1315
AGO2	73600000	126000000	93000000	73700000	77300000	89500000	0.775646	0.337525	0.0688038	0.280223	-0.00195885	1316
TRIM28	12600000000	12700000000	11100000000	12600000000	12500000000	13400000000	0.0114048	-0.182864	-0.0114956	0.0888093	0	1317
RBM15	120000000	216000000	250000000	120000000	151000000	108000000	0.847997	1.05889	0.331514	-0.152003	0	1318
TMED9	1610000000	1840000000	1480000000	1610000000	1970000000	1990000000	0.192645	-0.121464	0.291135	0.305708	0	1319
MRPL9	271000000	263000000	415000000	271000000	457000000	374000000	-0.0432301	0.614818	0.753901	0.464745	0	1320
TSPAN13	140000000	172000000	146000000	140000000	182000000	160000000	0.296982	0.0605415	0.378512	0.192645	0	1321
H2AC21	1630000000	1540000000	2400000000	1630000000	2420000000	1470000000	-0.0819416	0.558162	0.570135	-0.149056	0	1322
MT-ATP6	111000000	47800000	18700000	111000000	166000000	81400000	-1.21548	-2.56945	0.580624	-0.447459	0	1323
FAM120A	521000000	607000000	717000000	520000000	507000000	486000000	0.220413	0.46069	-0.0365259	-0.0975553	0.00277175	1324
PAPSS2	911000000	1040000000	1130000000	909000000	1190000000	794000000	0.191061	0.3108	0.388609	-0.195141	0.00317076	1325
TSTA3	416000000	409000000	279000000	415000000	352000000	401000000	-0.0244827	-0.576318	-0.237536	-0.0495091	0.00347219	1326
HTATIP2	283000000	246000000	377000000	282000000	355000000	299000000	-0.202144	0.413762	0.332124	0.0844503	0.00510689	1327
ZMYND8	69800000	145000000	186000000	69500000	159000000	99500000	1.05475	1.414	1.19394	0.517684	0.00621406	1328
RPL34	2240000000	1780000000	1580000000	2230000000	2030000000	1930000000	-0.331621	-0.503574	-0.135564	-0.208443	0.00645502	1329
RPS23	2210000000	2200000000	2660000000	2200000000	1880000000	1870000000	-0.00654285	0.26738	-0.226771	-0.234465	0.00654285	1330
EEF1A2	21600000000	20900000000	30600000000	21500000000	23000000000	21300000000	-0.0475284	0.5025	0.0972972	-0.0134832	0.00669465	1331
RPS2	7970000000	8450000000	5510000000	7930000000	6190000000	8360000000	0.0843716	-0.532527	-0.357381	0.0761821	0.00725886	1332
PPP4R3A	195000000	174000000	267000000	194000000	262000000	225000000	-0.164387	0.453366	0.43351	0.213868	0.00741747	1333
RAB7A	5380000000	4790000000	5080000000	5350000000	5960000000	5320000000	-0.167581	-0.0827777	0.155773	-0.00811265	0.00806728	1334
PRPF8	5330000000	5110000000	5790000000	5300000000	6330000000	5340000000	-0.0608122	0.119428	0.256213	0.0108474	0.00814317	1335
SIN3A	168000000	327000000	318000000	167000000	163000000	139000000	0.960829	0.920566	-0.0349761	-0.264763	0.00861313	1336
SERPINB6	143000000	127000000	191000000	142000000	169000000	89200000	-0.171187	0.417557	0.251132	-0.670775	0.0101242	1337
IVD	1420000000	1330000000	1130000000	1410000000	1350000000	1440000000	-0.0944647	-0.329568	-0.0627358	0.0303736	0.0101958	1338
NCOR2	13400000	17800000	20400000	13300000	14500000	11500000	0.409644	0.606336	0.124627	-0.209792	0.0108068	1339
PAK2	1330000000	1210000000	524000000	1320000000	827000000	1290000000	-0.136419	-1.34379	-0.674579	-0.0331669	0.0108883	1340
TP53BP1	51500000	66700000	113000000	51100000	94600000	73300000	0.373114	1.13368	0.888517	0.52049	0.0112491	1341
NIP7	116000000	155000000	303000000	115000000	110000000	65800000	0.418143	1.38519	-0.0641303	-0.805474	0.0124909	1342
ETF1	1080000000	952000000	627000000	1070000000	884000000	952000000	-0.181998	-0.784494	-0.275493	-0.168577	0.0134205	1343
PNN	945000000	1170000000	1720000000	936000000	1340000000	974000000	0.308122	0.864022	0.517653	0.0574132	0.0138058	1344
BCAT2	517000000	600000000	502000000	512000000	647000000	649000000	0.214798	-0.0424769	0.337622	0.342075	0.0140205	1345
IGFBP2	3100000	4540000	9630000	3070000	11400000	18500000	0.550424	1.63527	1.89272	2.59121	0.0140296	1346
TXNRD1	1020000000	892000000	1170000000	1010000000	1340000000	839000000	-0.193454	0.197939	0.407878	-0.267613	0.0142139	1347
RNPS1	402000000	417000000	320000000	398000000	458000000	426000000	0.0528519	-0.329124	0.202579	0.098085	0.0144271	1348
SND1	3920000000	4300000000	4740000000	3880000000	4010000000	3940000000	0.133483	0.274033	0.0475456	0.022139	0.014797	1349
APP	4620000	18900000	37900000	4570000	24900000	3090000	2.03242	3.03623	2.44588	-0.564587	0.0156987	1350
USP5	1770000000	1840000000	1770000000	1750000000	1680000000	1760000000	0.0559564	0	-0.0588937	0.00822051	0.0163944	1351
ILF3	9110000000	9560000000	8750000000	9000000000	8810000000	10200000000	0.0695596	-0.058168	-0.030783	0.180572	0.0175261	1352
NME2	963000000	1050000000	828000000	950000000	793000000	859000000	0.124782	-0.217905	-0.260607	-0.145269	0.0196083	1353
RPS27	736000000	1050000000	714000000	726000000	642000000	785000000	0.512612	-0.0437817	-0.177396	0.112723	0.0197362	1354
AARS1	5390000000	5660000000	5320000000	5310000000	5810000000	4850000000	0.0705168	-0.018859	0.129826	-0.130727	0.0215734	1355
DLG1	53100000	63500000	103000000	52300000	51700000	53600000	0.258045	0.955861	-0.0166467	0.0354221	0.0219009	1356
RET	4370000	686000	34100000	4300000	561000	2800000	-2.67135	2.96407	-2.93826	-0.61891	0.0232966	1357
RPL15	3550000000	3520000000	4060000000	3490000000	3230000000	3250000000	-0.0122436	0.193661	-0.111693	-0.102787	0.024592	1358
DDRGK1	165000000	190000000	167000000	162000000	211000000	186000000	0.203533	0.0173821	0.381249	0.199309	0.0264722	1359
ROCK1	21700000	26400000	15500000	21300000	14300000	18100000	0.282843	-0.485427	-0.574838	-0.234864	0.0268416	1360
RPS9	7590000000	6680000000	5470000000	7450000000	6280000000	7630000000	-0.184252	-0.472559	-0.246476	0.0344426	0.0268595	1361
IQGAP1	5880000000	6020000000	5010000000	5770000000	5880000000	5720000000	0.0339473	-0.231006	0.0272448	-0.0125562	0.0272448	1362
ATG9A	7740000	9850000	9580000	7590000	4430000	6240000	0.34779	0.307692	-0.776793	-0.282554	0.0282337	1363
XPO7	300000000	366000000	204000000	294000000	253000000	304000000	0.286881	-0.556393	-0.216679	0.0482552	0.0291463	1364
CTBP1	143000000	108000000	161000000	140000000	157000000	146000000	-0.404984	0.171046	0.165338	0.0605415	0.0305883	1365
CBX5	4260000000	4110000000	3330000000	4170000000	4090000000	4390000000	-0.051715	-0.355331	-0.0279465	0.0741736	0.030806	1366
PDCL3	2840000	971000	2280000	2780000	10100000	11900000	-1.54835	-0.316857	1.8612	2.0978	0.030806	1367
HTT	5130000	11500000	14000000	5020000	5300000	3460000	1.1646	1.4484	0.078305	-0.536915	0.0312715	1368
SPTSSB	51100000	26700000	28700000	50000000	42500000	44000000	-0.936484	-0.832273	-0.234465	-0.184425	0.0313952	1369
NINJ1	2240000	7240000	2160000	2190000	12600000	1760000	1.69249	-0.0524674	2.52442	-0.315355	0.0325679	1370
COQ3	1710000	326000	3270000	1670000	742000	1960000	-2.39105	0.935294	-1.17036	0.231006	0.0341482	1371
ACIN1	1260000000	1630000000	1930000000	1230000000	1450000000	1440000000	0.371448	0.615177	0.237395	0.22741	0.0347654	1372
ERH	1230000000	1110000000	966000000	1200000000	1400000000	1210000000	-0.148099	-0.348563	0.222392	0.0119726	0.0356239	1373
NPC1	71800000	74700000	55800000	70000000	73300000	68200000	0.0571244	-0.363719	0.0664583	-0.0375832	0.0366289	1374
RPL10	3950000000	3850000000	4610000000	3850000000	3510000000	3840000000	-0.0369942	0.222914	-0.133387	-0.00375213	0.0369942	1375
RAD21	308000000	319000000	308000000	300000000	328000000	356000000	0.0506261	0	0.128733	0.246915	0.0379679	1376
BCLAF1	1140000000	1300000000	1130000000	1110000000	943000000	1210000000	0.189478	-0.0127111	-0.23523	0.124447	0.0384741	1377
NAMPT	1110000000	794000000	875000000	1080000000	1030000000	1040000000	-0.483349	-0.343205	-0.068387	-0.0544478	0.0395284	1378
TPT1	1090000000	1060000000	702000000	1060000000	1120000000	889000000	-0.0402639	-0.634785	0.0794345	-0.253809	0.0402639	1379
RPP40	106000000	59700000	113000000	103000000	81400000	94800000	-0.828261	0.0922585	-0.339544	-0.119685	0.0414199	1380
PPP2R2A	138000000	174000000	106000000	134000000	144000000	169000000	0.334419	-0.380604	0.103836	0.33479	0.0424353	1381
MYADM	131000000	73200000	26600000	127000000	61900000	449000000	-0.839651	-2.30007	-1.03682	1.82189	0.0447383	1382
ALDOC	1180000000	1330000000	451000000	1140000000	1090000000	918000000	0.172639	-1.38759	-0.0647057	-0.312468	0.049753	1383
CACYBP	1750000000	1900000000	1070000000	1690000000	1130000000	1390000000	0.118644	-0.709744	-0.5807	-0.281938	0.0503317	1384
PPIL1	203000000	255000000	333000000	196000000	248000000	182000000	0.329018	0.714042	0.339486	-0.106915	0.0506261	1385
DIP2B	7250000	11000000	10400000	7000000	4210000	4980000	0.601451	0.520531	-0.733535	-0.491209	0.0506261	1386
PGAM5	1390000000	1440000000	1830000000	1340000000	1640000000	1540000000	0.0509839	0.396759	0.291463	0.200697	0.0528519	1387
NAP1L1	417000000	450000000	434000000	402000000	437000000	392000000	0.109878	0.0576477	0.120438	-0.0363418	0.0528519	1388
RPS20	5520000000	4860000000	4410000000	5300000000	4060000000	5390000000	-0.183712	-0.32389	-0.384513	0.0242929	0.0586759	1389
AIFM1	2710000000	2660000000	4220000000	2600000000	3490000000	2760000000	-0.0268666	0.63895	0.424715	0.0861566	0.0597812	1390
TMEM160	3110000	365000	725000000	2980000	3280000	3400000	-3.09095	7.86492	0.138383	0.190222	0.0616022	1391
PRDX1	18500000000	19700000000	10600000000	17700000000	17800000000	17600000000	0.0906704	-0.803461	0.00812788	-0.00817393	0.0637759	1392
DCXR	1380000000	1200000000	957000000	1320000000	1230000000	1330000000	-0.201634	-0.528077	-0.10188	0.0108883	0.0641303	1393
AP2S1	158000000	112000000	87700000	151000000	154000000	160000000	-0.496426	-0.849276	0.0283818	0.0835234	0.065376	1394
KRT7	6290000	4740000	3690000	6010000	8320000	2260000	-0.408173	-0.769439	0.469219	-1.41104	0.065695	1395
RBM28	715000000	642000000	793000000	683000000	446000000	463000000	-0.15537	0.149378	-0.614842	-0.560873	0.0660577	1396
PQBP1	108000000	168000000	153000000	103000000	134000000	136000000	0.63743	0.5025	0.379589	0.400962	0.068387	1397
MORF4L2	43200000	58900000	78000000	41200000	50500000	41800000	0.447236	0.852443	0.293639	0.0208586	0.068387	1398
HNRNPL	7260000000	7580000000	7310000000	6920000000	7360000000	7060000000	0.0622283	0.00990186	0.0889337	0.0288961	0.0691975	1399
DDX41	76400000	59400000	72100000	72800000	81400000	78500000	-0.36311	-0.0835734	0.16109	0.108754	0.0696342	1400
TSPAN31	16300000	21900000	25500000	15500000	15400000	13900000	0.426059	0.645625	-0.00933786	-0.157183	0.0726037	1401
RPS25	3450000000	3340000000	2050000000	3280000000	2920000000	4030000000	-0.0467483	-0.750972	-0.167727	0.297084	0.0729005	1402
EEF1G	14200000000	13700000000	13100000000	13500000000	12300000000	12800000000	-0.051715	-0.116324	-0.134301	-0.0768156	0.0729315	1403
SLIRP	769000000	813000000	827000000	731000000	875000000	787000000	0.0802718	0.104904	0.259412	0.106492	0.0731122	1404
MEPCE	92900000	101000000	120000000	88300000	91900000	95500000	0.120605	0.369284	0.0576514	0.113087	0.0732652	1405
G3BP1	702000000	650000000	430000000	667000000	622000000	576000000	-0.111031	-0.707134	-0.100772	-0.211618	0.0737843	1406
RPL10A	4170000000	4090000000	1510000000	3950000000	3730000000	4230000000	-0.0279465	-1.4655	-0.082677	0.098805	0.0781947	1407
MATR3	9400000000	9360000000	10900000000	8900000000	10100000000	9800000000	-0.00615223	0.213595	0.182478	0.138976	0.0788554	1408
VAPB	2220000000	2500000000	2540000000	2100000000	2880000000	2280000000	0.171368	0.194269	0.455679	0.118644	0.0801703	1409
POR	2580000000	2830000000	3700000000	2440000000	3400000000	2810000000	0.133431	0.520154	0.478654	0.203689	0.0804899	1410
NDUFV2	147000000	146000000	142000000	139000000	233000000	183000000	-0.00984779	-0.0499252	0.745245	0.396759	0.0807313	1411
PELO	10900000	13900000	16500000	10300000	9040000	8240000	0.350757	0.598138	-0.18825	-0.321928	0.0816838	1412
RPL27	3810000000	3630000000	2370000000	3600000000	3590000000	3530000000	-0.0698214	-0.684904	-0.00401306	-0.0283287	0.0817941	1413
TBC1D4	2700000	8240000	6420000	2540000	3600000	2050000	1.60968	1.24961	0.503168	-0.309205	0.0881309	1414
POLR2H	134000000	145000000	153000000	126000000	188000000	156000000	0.11382	0.191299	0.577309	0.308122	0.0888093	1415
RPS19	3000000000	2910000000	1210000000	2820000000	2400000000	3520000000	-0.0439433	-1.30996	-0.232661	0.31988	0.0892673	1416
AURKAIP1	38200000	207000	1490000	35900000	41500000	47200000	-7.5278	-4.68019	0.209127	0.394803	0.0895888	1417
XPNPEP1	29500000	62300000	19600000	27700000	54400000	57100000	1.07852	-0.589861	0.973721	1.0436	0.090829	1418
RAB18	763000000	577000000	346000000	716000000	772000000	749000000	-0.403112	-1.14091	0.108641	0.0650061	0.0917235	1419
FAM83H	354000000	397000000	396000000	332000000	359000000	405000000	0.16539	0.161751	0.112801	0.286739	0.0925661	1420
HSPE1	17700000000	17500000000	13800000000	16600000000	15100000000	20300000000	-0.0163944	-0.359081	-0.136635	0.290296	0.0925661	1421
MYH9	6160000000	6850000000	6130000000	5770000000	5900000000	5670000000	0.153174	-0.00704328	0.0321436	-0.0252226	0.094359	1422
PDHB	911000000	878000000	709000000	853000000	847000000	1000000000	-0.0532301	-0.361665	-0.0101838	0.229382	0.0949053	1423
RALA	157000000	163000000	58100000	147000000	131000000	146000000	0.0541074	-1.43415	-0.166249	-0.00984779	0.0949484	1424
DDX17	2170000000	2790000000	2090000000	2030000000	2210000000	2790000000	0.36257	-0.0541921	0.122567	0.458785	0.0962153	1425
DYNC1LI2	310000000	471000000	274000000	290000000	227000000	347000000	0.603459	-0.178092	-0.353361	0.258883	0.0962153	1426
SVIL	108000000	97600000	196000000	101000000	129000000	88100000	-0.146078	0.859822	0.353016	-0.197141	0.096676	1427
FH	1670000000	1480000000	2430000000	1560000000	1980000000	1530000000	-0.174251	0.541108	0.343954	-0.0280144	0.0983021	1428
HSD17B11	271000000	174000000	252000000	253000000	308000000	251000000	-0.639206	-0.104869	0.283793	-0.01145	0.0991555	1429
UBLCP1	2840000	3090000	3060000	2650000	3560000	2670000	0.121716	0.107641	0.425885	0.0108474	0.0998986	1430
DPYSL2	894000000	922000000	1320000000	833000000	1010000000	766000000	0.0444919	0.562191	0.277967	-0.120972	0.101958	1431
FASN	40700000000	41500000000	31800000000	37900000000	37400000000	36200000000	0.0280825	-0.356002	-0.0191596	-0.0662082	0.102831	1432
MRPL47	260000000	271000000	229000000	242000000	389000000	527000000	0.0597812	-0.183164	0.684763	1.1228	0.103505	1433
C1QBP	1870000000	2160000000	2420000000	1740000000	1970000000	1760000000	0.207993	0.371969	0.179108	0.0164881	0.103951	1434
PITPNB	83400000	81700000	31000000	77600000	58000000	68500000	-0.0297113	-1.42778	-0.420004	-0.179953	0.103991	1435
LMAN1	402000000	541000000	359000000	374000000	535000000	403000000	0.428433	-0.163212	0.516501	0.107742	0.104157	1436
CAPN5	2410000	2140000	4660000	2240000	8250000	1320000	-0.171422	0.951297	1.8809	-0.762961	0.105534	1437
ACTR8	3640000	6840000	8740000	3380000	4690000	3020000	0.910058	1.26369	0.472565	-0.162475	0.106915	1438
BSDC1	12500000	18100000	23200000	11600000	11900000	11800000	0.534062	0.892197	0.0368368	0.0246621	0.107803	1439
ACTN1	3980000000	4390000000	4560000000	3690000000	4650000000	3770000000	0.141453	0.196265	0.33361	0.0309437	0.109148	1440
SF3B2	4110000000	4470000000	4470000000	3810000000	4810000000	4700000000	0.121136	0.121136	0.336246	0.30287	0.109347	1441
ARL6IP5	490000000	431000000	412000000	454000000	411000000	548000000	-0.185094	-0.250137	-0.143554	0.271484	0.110089	1442
RPS16	4080000000	3230000000	2430000000	3780000000	3090000000	4310000000	-0.337035	-0.747613	-0.290779	0.189302	0.110183	1443
RTF2	94700000	177000000	297000000	87700000	151000000	99700000	0.902313	1.64903	0.7839	0.185017	0.110788	1444
RPL35A	4030000000	3190000000	3400000000	3730000000	3400000000	3610000000	-0.337223	-0.245245	-0.133641	-0.0471768	0.111604	1445
GRIPAP1	1610000	749000	232000	1490000	1930000	13800	-1.10402	-2.79486	0.373289	-6.7545	0.111748	1446
TMEM167A	321000000	231000000	145000000	297000000	299000000	321000000	-0.47468	-1.14652	0.00968255	0.11211	0.11211	1447
GPKOW	65300000	86200000	103000000	60400000	81700000	72000000	0.400605	0.657489	0.435788	0.253448	0.112534	1448
RPS14	3810000000	3900000000	3830000000	3520000000	3350000000	3590000000	0.0336831	0.00755339	-0.0714143	0.0284084	0.114216	1449
AFF4	3270000	3510000	7500000	3020000	1110000	2170000	0.10218	1.1976	-1.44399	-0.476854	0.114742	1450
PCBP1	3790000000	3490000000	3770000000	3500000000	3420000000	3800000000	-0.118971	-0.00763332	-0.0333586	0.118644	0.114843	1451
CNDP2	900000000	1020000000	578000000	831000000	734000000	766000000	0.180572	-0.638856	-0.179068	-0.117504	0.115077	1452
ESRP2	117000000	117000000	153000000	108000000	172000000	118000000	0	0.387023	0.671377	0.127756	0.115477	1453
FUBP1	4410000000	5260000000	6360000000	4070000000	4800000000	5270000000	0.254284	0.528248	0.238006	0.372774	0.11575	1454
PYCR2	373000000	290000000	378000000	344000000	400000000	423000000	-0.363123	0.0192106	0.217591	0.298249	0.116767	1455
HSPD1	53900000000	52000000000	48300000000	49700000000	46100000000	56200000000	-0.0517736	-0.158262	-0.108479	0.177324	0.117039	1456
SYNCRIP	4090000000	4100000000	4620000000	3770000000	4150000000	3990000000	0.00352307	0.175792	0.138547	0.0818242	0.117536	1457
MYOF	2410000000	2560000000	2270000000	2220000000	2660000000	2540000000	0.0871107	-0.0863408	0.260867	0.194269	0.118473	1458
TAF15	46900000	226000000	86300000	43200000	52900000	56400000	2.26866	0.879773	0.292236	0.384664	0.118557	1459
DDB1	3910000000	3660000000	3890000000	3600000000	3810000000	4140000000	-0.095325	-0.00739845	0.0817941	0.201634	0.119172	1460
UBA1	8880000000	8660000000	8870000000	8170000000	9830000000	8540000000	-0.0361927	-0.00162557	0.266855	0.0639	0.120224	1461
NT5C2	322000000	440000000	672000000	296000000	633000000	266000000	0.450443	1.0614	1.09661	-0.154171	0.121464	1462
DDOST	1980000000	2030000000	1630000000	1820000000	2310000000	2010000000	0.0359793	-0.280628	0.343954	0.143257	0.121562	1463
SNRPD2	3690000000	3590000000	3690000000	3390000000	3540000000	3490000000	-0.039637	0	0.0624641	0.0419418	0.122336	1464
RAB8B	35500000	43200000	101000000	32600000	49000000	28400000	0.283212	1.50846	0.58791	-0.198981	0.122947	1465
CREB1	146000000	145000000	193000000	134000000	163000000	161000000	-0.00991547	0.402632	0.282639	0.264828	0.123735	1466
AHCY	5950000000	5890000000	5650000000	5460000000	6960000000	5750000000	-0.014622	-0.0746388	0.350186	0.074661	0.123989	1467
NEDD8	300000000	292000000	162000000	275000000	134000000	250000000	-0.0389941	-0.888969	-1.0372	-0.137504	0.125531	1468
CNBP	980000000	1070000000	1000000000	898000000	925000000	842000000	0.126757	0.0291463	0.0427379	-0.0928952	0.126066	1469
RDH11	215000000	202000000	236000000	197000000	254000000	235000000	-0.0899814	0.13445	0.366633	0.254465	0.126141	1470
BAIAP2	667000000	982000000	768000000	611000000	549000000	650000000	0.558036	0.20342	-0.154366	0.0892673	0.126514	1471
SP110	1900000	4800000	1670000	1740000	318000	1550000	1.33703	-0.186151	-2.45199	-0.166819	0.126912	1472
MTDH	875000000	1090000000	1510000000	801000000	1020000000	842000000	0.316973	0.787194	0.348695	0.072018	0.127481	1473
ACTR3	2930000000	3430000000	2430000000	2680000000	2590000000	2740000000	0.227308	-0.269944	-0.0492809	0.0319429	0.128668	1474
AK3	233000000	179000000	200000000	213000000	269000000	275000000	-0.38037	-0.22033	0.336753	0.368578	0.129477	1475
NPLOC4	275000000	246000000	247000000	251000000	167000000	471000000	-0.160773	-0.154921	-0.587839	0.90804	0.131744	1476
DECR1	3520000000	3200000000	2530000000	3210000000	2930000000	3720000000	-0.137504	-0.476438	-0.131673	0.212729	0.133002	1477
MRGBP	29500000	33100000	39800000	26900000	26700000	36600000	0.166116	0.432053	-0.0107664	0.444237	0.133109	1478
HSPA5	23800000000	24900000000	20200000000	21700000000	20000000000	23900000000	0.0651842	-0.236606	-0.117695	0.139316	0.133267	1479
SNRNP40	180000000	230000000	194000000	164000000	218000000	204000000	0.353637	0.10806	0.410632	0.314873	0.134301	1480
ERP29	2470000000	2010000000	1690000000	2250000000	6080000000	2210000000	-0.297316	-0.547488	1.43415	-0.0258786	0.134586	1481
PNPLA2	1570000	3090000	3870000	1430000	2580000	2640000	0.976842	1.30157	0.851356	0.884523	0.134749	1482
GLG1	1220000000	1440000000	1580000000	1110000000	1310000000	1230000000	0.239188	0.373043	0.239007	0.148099	0.136321	1483
TUBB4B	5080000000	5350000000	3380000000	4620000000	3850000000	3900000000	0.0747104	-0.587805	-0.263034	-0.244419	0.136936	1484
EXD2	36100000	32700000	75300000	32800000	71500000	37600000	-0.142708	1.06065	1.12425	0.197037	0.138303	1485
DAD1	691000000	461000000	508000000	627000000	825000000	752000000	-0.583919	-0.443857	0.395929	0.262267	0.14022	1486
PCBP2	1610000000	1490000000	1900000000	1460000000	1610000000	1530000000	-0.111748	0.238939	0.141092	0.0675633	0.141092	1487
MRPL39	803000000	613000000	288000000	728000000	668000000	815000000	-0.389513	-1.47933	-0.12409	0.162862	0.141462	1488
DHCR7	3090000000	2870000000	4740000000	2800000000	4200000000	3280000000	-0.106556	0.61728	0.584963	0.228269	0.14218	1489
FANCI	36000000	44700000	84400000	32600000	46400000	37700000	0.312278	1.22925	0.509253	0.209693	0.143125	1490
CTNNA1	3270000000	3350000000	4270000000	2960000000	4900000000	3550000000	0.0348705	0.384945	0.727185	0.262222	0.143693	1491
ZRANB2	91500000	148000000	136000000	82800000	101000000	101000000	0.693754	0.571763	0.286653	0.286653	0.144141	1492
PEF1	199000000	193000000	305000000	180000000	190000000	237000000	-0.0441676	0.616041	0.0780025	0.39689	0.144772	1493
TRMT10C	601000000	673000000	747000000	543000000	648000000	595000000	0.163242	0.313743	0.255042	0.131937	0.146413	1494
PPA2	1510000000	1440000000	1790000000	1360000000	1780000000	1090000000	-0.0684797	0.245411	0.388271	-0.319279	0.150942	1495
RPL5	7230000000	8060000000	8660000000	6510000000	7210000000	6860000000	0.156784	0.260371	0.147342	0.075551	0.151338	1496
PLCG1	10100000	8670000	11700000	9090000	120000000	6930000	-0.220251	0.212153	3.72261	-0.391425	0.152003	1497
MBOAT1	6090000	12300000	11000000	5480000	5810000	3950000	1.01414	0.852989	0.0843623	-0.472323	0.152266	1498
ILF2	4190000000	3400000000	2660000000	3770000000	3690000000	4280000000	-0.301415	-0.655524	-0.0309437	0.183046	0.152386	1499
CDC37	1490000000	1270000000	1090000000	1340000000	1440000000	1370000000	-0.230484	-0.450984	0.103836	0.0319429	0.153079	1500
KRT15	2870000000	1590000000	1350000000	2580000000	2040000000	2710000000	-0.852024	-1.08809	-0.338802	0.0709218	0.15368	1501
TARS1	1860000000	1850000000	2320000000	1670000000	2020000000	1510000000	-0.00777735	0.318822	0.274507	-0.1453	0.155455	1502
TUBB	4680000000	5470000000	3500000000	4200000000	3710000000	4830000000	0.225032	-0.419154	-0.17897	0.201634	0.156119	1503
SF3A2	408000000	522000000	510000000	366000000	414000000	483000000	0.355481	0.321928	0.177787	0.40018	0.156726	1504
CAD	1450000000	1260000000	1640000000	1300000000	1720000000	1320000000	-0.202629	0.177643	0.403897	0.0220263	0.157541	1505
ACO2	2610000000	2710000000	2270000000	2340000000	2490000000	2740000000	0.054243	-0.201358	0.0896372	0.227667	0.157541	1506
PEX13	27000000	35100000	35200000	24200000	17400000	23400000	0.378512	0.382616	-0.47592	-0.0484985	0.157952	1507
GINS3	5950000	10200000	11500000	5330000	7850000	5030000	0.777608	0.950672	0.558557	-0.0835771	0.158754	1508
RPL22	3920000000	3700000000	3100000000	3510000000	2750000000	3550000000	-0.0833284	-0.338585	-0.352039	0.016348	0.159383	1509
METTL14	107000000	105000000	55500000	95700000	81400000	125000000	-0.0272215	-0.947051	-0.23349	0.385337	0.16102	1510
RPL37A	848000000	809000000	1020000000	758000000	688000000	667000000	-0.0679246	0.266433	-0.139789	-0.184511	0.161866	1511
VKORC1	88300000	95200000	53000000	78900000	70900000	107000000	0.108548	-0.736421	-0.15424	0.439514	0.162388	1512
DEK	2160000000	1700000000	2570000000	1930000000	2200000000	1840000000	-0.345497	0.250737	0.188903	-0.0688951	0.16243	1513
SLC1A5	1490000000	1330000000	2400000000	1330000000	2220000000	1540000000	-0.163886	0.687722	0.739133	0.211504	0.163886	1514
MAPRE3	3330000	2300000	2760000	2970000	80800000	149000000	-0.533888	-0.270854	4.76582	5.64871	0.165059	1515
IPO5	388000000	360000000	259000000	346000000	333000000	351000000	-0.10806	-0.583105	-0.0552499	0.020699	0.165285	1516
GPD2	1200000000	1250000000	968000000	1070000000	1170000000	1110000000	0.0588937	-0.309955	0.128898	0.0529489	0.165424	1517
UTP4	57500000	37700000	101000000	51200000	100000000	46500000	-0.608997	0.812721	0.965784	-0.138913	0.167418	1518
GANAB	13600000000	13900000000	12100000000	12100000000	13200000000	13600000000	0.0314782	-0.1686	0.125531	0.1686	0.1686	1519
DHRS4	1450000000	1360000000	1230000000	1290000000	1310000000	1540000000	-0.0924462	-0.237395	0.0221957	0.255559	0.168682	1520
FLII	244000000	212000000	127000000	217000000	205000000	173000000	-0.202817	-0.942053	-0.0820711	-0.326923	0.169186	1521
HCFC1	1620000000	3600000000	4700000000	1440000000	3520000000	1680000000	1.152	1.53667	1.28951	0.222392	0.169925	1522
PGRMC1	1350000000	1420000000	2010000000	1200000000	2440000000	1520000000	0.0729315	0.574236	1.02385	0.341037	0.169925	1523
AACS	13500000	20600000	8250000	12000000	30400000	13500000	0.609685	-0.710493	1.34104	0.169925	0.169925	1524
TOM1	17900000	24800000	6200000	15900000	14000000	19600000	0.470381	-1.52962	-0.1836	0.301827	0.170933	1525
FIS1	143000000	106000000	161000000	127000000	155000000	211000000	-0.431951	0.171046	0.28744	0.732415	0.171187	1526
NOP53	2320000	3160000	53000000	2060000	2320000	2200000	0.4458	4.5138	0.17148	0.0948592	0.17148	1527
BLVRB	3020000000	3110000000	2850000000	2680000000	2520000000	2510000000	0.042366	-0.0835866	-0.0888093	-0.0945456	0.172316	1528
ATPAF2	55600000	50300000	26200000	49300000	14700000	68100000	-0.144526	-1.08552	-1.74577	0.466067	0.173497	1529
ADH5	1110000000	1220000000	515000000	984000000	835000000	1240000000	0.136321	-1.10792	-0.236882	0.33361	0.173829	1530
SF3B3	4880000000	4870000000	4340000000	4320000000	5040000000	5040000000	-0.00295938	-0.169186	0.222392	0.222392	0.17585	1531
CPSF7	504000000	484000000	620000000	446000000	570000000	492000000	-0.0584167	0.298844	0.353918	0.141615	0.17638	1532
RPL23	3470000000	3130000000	3210000000	3070000000	3240000000	3510000000	-0.148773	-0.112362	0.0777552	0.193232	0.176697	1533
MRPS35	154000000	125000000	146000000	136000000	187000000	166000000	-0.301002	-0.076962	0.459432	0.287577	0.179324	1534
EIF3I	1190000000	1470000000	1340000000	1050000000	951000000	954000000	0.304855	0.171271	-0.142872	-0.138328	0.180572	1535
TBK1	143000000	74000000	114000000	126000000	229000000	90200000	-0.950418	-0.326981	0.861924	-0.482224	0.182591	1536
HDAC2	226000000	129000000	113000000	199000000	160000000	146000000	-0.808952	-1	-0.314697	-0.4468	0.183554	1537
SNRNP70	2170000000	2010000000	2280000000	1910000000	1910000000	2160000000	-0.1105	0.0713388	0	0.177459	0.184122	1538
RFC1	26500000	25400000	73700000	23300000	34800000	19500000	-0.0611639	1.47567	0.578757	-0.256856	0.185662	1539
MOB4	24000000	19600000	6190000	21100000	6160000	25400000	-0.292181	-1.95502	-1.77624	0.267585	0.185791	1540
SRPRB	967000000	727000000	839000000	850000000	1240000000	1000000000	-0.411561	-0.204845	0.544805	0.234465	0.186053	1541
NARS1	1900000000	1660000000	1660000000	1670000000	1620000000	1600000000	-0.194816	-0.194816	-0.0438543	-0.0617762	0.186151	1542
EZR	2060000000	2290000000	2080000000	1810000000	2150000000	1570000000	0.152703	0.0139392	0.248347	-0.205225	0.186655	1543
HEXB	1230000000	1150000000	1280000000	1080000000	1330000000	1090000000	-0.0970245	0.0574855	0.300395	0.0132968	0.187627	1544
AHSA1	1800000000	1950000000	2050000000	1580000000	2200000000	1680000000	0.115477	0.187627	0.477579	0.0885367	0.188072	1545
CDC42	1880000000	2130000000	1880000000	1650000000	1490000000	1720000000	0.180121	0	-0.147154	0.0599425	0.188267	1546
GOT2	5960000000	5170000000	6730000000	5230000000	7790000000	5990000000	-0.205148	0.175294	0.574812	0.195745	0.188501	1547
FAM98B	87200000	82200000	75100000	76500000	102000000	99200000	-0.0851897	-0.215515	0.415037	0.37488	0.188868	1548
MIF	3500000000	2690000000	1300000000	3070000000	2960000000	3830000000	-0.379749	-1.42884	-0.0526415	0.319106	0.189116	1549
CORO1B	1870000000	1960000000	1590000000	1640000000	2000000000	1890000000	0.0678154	-0.234012	0.286304	0.20469	0.189342	1550
GSN	2590000000	2790000000	3650000000	2270000000	3400000000	2600000000	0.107313	0.494944	0.582842	0.195819	0.19026	1551
ALG6	46900000	30000000	24400000	41100000	28500000	45400000	-0.644625	-0.942707	-0.528176	0.143554	0.19045	1552
PHF12	1530000	3430000	4350000	1340000	1190000	1380000	1.16468	1.50748	-0.171271	0.0424353	0.191299	1553
NIF3L1	58700000	60300000	79700000	51400000	50300000	42700000	0.0387975	0.441219	-0.03121	-0.267532	0.191592	1554
ARPC1B	1360000000	1520000000	1330000000	1190000000	1460000000	1360000000	0.160465	-0.0321804	0.295007	0.192645	0.192645	1555
PLIN3	487000000	623000000	655000000	426000000	602000000	605000000	0.35531	0.427573	0.49891	0.506082	0.193068	1556
TMEM205	1270000000	1120000000	978000000	1110000000	1500000000	1260000000	-0.18133	-0.376922	0.434403	0.182864	0.194269	1557
CIAO1	77700000	113000000	29700000	67900000	206000000	83100000	0.540336	-1.38745	1.60116	0.291437	0.194503	1558
UPF1	1410000000	1410000000	1120000000	1230000000	1110000000	1320000000	0	-0.332196	-0.148099	0.10188	0.197037	1559
CHCHD3	1870000000	2340000000	2760000000	1630000000	2190000000	2310000000	0.32347	0.56163	0.426059	0.503021	0.198166	1560
U2AF1	1480000000	1520000000	1620000000	1290000000	1330000000	1320000000	0.0384741	0.130397	0.0440552	0.0331669	0.198226	1561
HNRNPH2	514000000	471000000	398000000	448000000	448000000	500000000	-0.126041	-0.369	0	0.158429	0.19827	1562
TMEM50B	7480000	6730000	11800000	6510000	6600000	6820000	-0.152432	0.657677	0.0198085	0.0671142	0.200381	1563
RPLP0	6630000000	6080000000	5980000000	5770000000	6110000000	6230000000	-0.124938	-0.148863	0.0826011	0.110661	0.200438	1564
DNAJA2	1220000000	1060000000	1310000000	1060000000	878000000	1090000000	-0.202817	0.102686	-0.271771	0.0402639	0.202817	1565
HM13	1210000000	1340000000	1170000000	1050000000	1540000000	1490000000	0.147226	-0.0484985	0.552541	0.504923	0.204618	1566
PKP3	20300000	34500000	37900000	17600000	16400000	8140000	0.765117	0.900718	-0.10188	-1.11247	0.205904	1567
PTPN11	683000000	1060000000	1610000000	592000000	1430000000	1160000000	0.634107	1.2371	1.27235	0.970456	0.206288	1568
VCPIP1	994000	2410000	3620000	860000	1270000	491000	1.27772	1.86467	0.56242	-0.808614	0.208909	1569
TSFM	1260000000	1330000000	1800000000	1090000000	1530000000	1370000000	0.0780025	0.514573	0.489204	0.329848	0.209096	1570
SNX12	71100000	43700000	31600000	61500000	66500000	78200000	-0.702216	-1.16993	0.112768	0.346582	0.209263	1571
FKBP3	2430000000	2480000000	2800000000	2100000000	2500000000	2360000000	0.0293838	0.204471	0.251539	0.168398	0.210567	1572
SPAG9	98600000	134000000	84400000	85200000	72100000	105000000	0.442573	-0.224345	-0.240854	0.301464	0.210734	1573
MDH1	3230000000	3270000000	3700000000	2790000000	4100000000	3060000000	0.0177565	0.195991	0.555359	0.133267	0.211269	1574
MAIP1	38900000	28400000	17200000	33600000	31600000	34900000	-0.453879	-1.17736	-0.0885367	0.0547658	0.211309	1575
UGP2	916000000	858000000	512000000	791000000	870000000	940000000	-0.09437	-0.839204	0.137338	0.248983	0.21167	1576
TM9SF1	373000000	617000000	212000000	322000000	335000000	475000000	0.726095	-0.815111	0.0571004	0.560867	0.212115	1577
RPS10	752000000	743000000	488000000	649000000	717000000	1010000000	-0.0173705	-0.623852	0.143755	0.638065	0.212514	1578
DPP3	2100000000	2010000000	1320000000	1810000000	1680000000	2180000000	-0.0631938	-0.669851	-0.107528	0.268338	0.2144	1579
NUDCD2	194000000	172000000	130000000	167000000	125000000	174000000	-0.173648	-0.577545	-0.41792	0.0592392	0.216209	1580
CAPZA1	996000000	1080000000	805000000	857000000	793000000	831000000	0.116814	-0.307157	-0.111974	-0.0444467	0.216851	1581
PTBP1	4430000000	4580000000	6450000000	3810000000	5240000000	4900000000	0.0480409	0.541992	0.459776	0.362991	0.217516	1582
RACK1	7350000000	6580000000	4500000000	6320000000	6200000000	6670000000	-0.159657	-0.707819	-0.0276563	0.0777622	0.21782	1583
PDS5B	535000000	507000000	653000000	459000000	824000000	538000000	-0.0775531	0.287544	0.84415	0.229112	0.221045	1584
GAA	906000000	995000000	574000000	777000000	828000000	909000000	0.135185	-0.65846	0.0917162	0.226366	0.221596	1585
SEC24C	484000000	426000000	672000000	415000000	680000000	482000000	-0.184154	0.473454	0.712423	0.215922	0.221896	1586
UQCRQ	154000000	132000000	53400000	132000000	170000000	269000000	-0.222392	-1.52802	0.364997	1.02707	0.222392	1587
RPS3A	8760000000	8580000000	7720000000	7500000000	7490000000	8370000000	-0.0299532	-0.18233	-0.00192488	0.158337	0.22404	1588
EIF3K	257000000	181000000	97900000	220000000	188000000	231000000	-0.505779	-1.39239	-0.226771	0.0703893	0.224265	1589
RPA2	430000000	422000000	350000000	368000000	403000000	510000000	-0.0270937	-0.296982	0.131074	0.470791	0.224631	1590
RSF1	69600000	82300000	107000000	59500000	64100000	62500000	0.241805	0.620452	0.107435	0.0709665	0.226198	1591
TGOLN2	151000000	246000000	338000000	129000000	188000000	143000000	0.70411	1.16247	0.543362	0.148644	0.227177	1592
MTCH2	1990000000	2040000000	1500000000	1700000000	1850000000	2310000000	0.0358007	-0.407806	0.121991	0.442358	0.227234	1593
DCPS	150000000	159000000	273000000	128000000	190000000	135000000	0.0840643	0.863938	0.569856	0.0768156	0.228819	1594
MCM6	3770000000	3800000000	5500000000	3210000000	4290000000	3720000000	0.0114349	0.544867	0.418404	0.212729	0.231991	1595
LSM6	121000000	110000000	198000000	103000000	143000000	114000000	-0.137504	0.710493	0.473371	0.146389	0.232363	1596
RPS7	4370000000	4310000000	4870000000	3710000000	3960000000	4460000000	-0.0199454	0.156288	0.0940812	0.265625	0.236214	1597
RCN1	83300000	88400000	351000000	70700000	426000000	70200000	0.0857299	2.07508	2.59107	-0.0102392	0.236606	1598
CA12	290000000	292000000	134000000	246000000	91300000	306000000	0.00991547	-1.11382	-1.42997	0.314873	0.237395	1599
RPS15A	5000000000	3790000000	1890000000	4240000000	3680000000	4730000000	-0.39973	-1.40354	-0.204358	0.157776	0.237864	1600
ECH1	2170000000	1710000000	2250000000	1840000000	2100000000	1690000000	-0.343699	0.05223	0.190684	-0.122683	0.237989	1601
NUP205	263000000	305000000	293000000	223000000	341000000	245000000	0.213746	0.155838	0.612728	0.135738	0.238019	1602
TPRN	8020000	5520000	5340000	6800000	2730000	1780000	-0.538934	-0.586762	-1.31663	-1.93366	0.238067	1603
TMEM222	2800000	2280000	6680000	2370000	6600000	7300000	-0.296393	1.25442	1.47758	1.62301	0.24054	1604
RPL4	8300000000	8200000000	9570000000	7020000000	8250000000	8240000000	-0.0174874	0.205408	0.232923	0.231173	0.24164	1605
ARF4	2130000000	1770000000	1550000000	1800000000	1820000000	2040000000	-0.267104	-0.458585	0.0159415	0.180572	0.242857	1606
TMEM14C	111000000	69800000	31200000	93800000	81100000	106000000	-0.669261	-1.83094	-0.209886	0.176404	0.2429	1607
CYB5R1	761000000	853000000	617000000	643000000	928000000	899000000	0.164649	-0.302626	0.529306	0.483502	0.243078	1608
HNRNPR	2450000000	2700000000	2190000000	2070000000	2430000000	2520000000	0.140178	-0.161851	0.231326	0.283793	0.243151	1609
ALDH7A1	1860000000	1850000000	1570000000	1570000000	2190000000	1920000000	-0.00777735	-0.244538	0.480166	0.290342	0.244538	1610
UQCRC2	3710000000	3650000000	3510000000	3130000000	4280000000	3850000000	-0.0235227	-0.0799482	0.451448	0.298696	0.245257	1611
SUGP2	382000000	290000000	160000000	322000000	309000000	451000000	-0.39752	-1.2555	-0.0594539	0.486067	0.246512	1612
HNRNPLL	114000000	154000000	229000000	96000000	154000000	121000000	0.433897	1.00631	0.681824	0.333901	0.247928	1613
SEC16A	233000000	216000000	289000000	196000000	258000000	191000000	-0.109299	0.31074	0.396517	-0.037281	0.249476	1614
RPL29	1510000000	1410000000	2240000000	1270000000	1480000000	1460000000	-0.0988534	0.56895	0.220769	0.20114	0.24972	1615
PSMD14	748000000	665000000	374000000	629000000	629000000	748000000	-0.169684	-1	0	0.249978	0.249978	1616
TCOF1	1050000000	1080000000	1660000000	882000000	1330000000	1130000000	0.040642	0.660794	0.592576	0.357472	0.251539	1617
CDK5RAP3	287000000	330000000	373000000	241000000	353000000	278000000	0.201415	0.378125	0.550635	0.206052	0.252018	1618
MLH1	3460000	6340000	12500000	2900000	6940000	3140000	0.873711	1.85308	1.25888	0.114712	0.254719	1619
KIF23	172000000	225000000	281000000	144000000	284000000	221000000	0.387516	0.708162	0.979822	0.617978	0.25634	1620
PGRMC2	232000000	280000000	308000000	194000000	406000000	313000000	0.271302	0.408806	1.06542	0.690106	0.258068	1621
ACOX3	29200000	34900000	77200000	24400000	61800000	28300000	0.257259	1.40263	1.34073	0.213921	0.259087	1622
RBM17	334000000	368000000	426000000	279000000	335000000	380000000	0.139858	0.351005	0.263896	0.445734	0.259583	1623
RPS8	4720000000	4590000000	3540000000	3940000000	4050000000	4260000000	-0.0402927	-0.415037	0.0397263	0.112658	0.260591	1624
FUNDC2	332000000	358000000	393000000	277000000	442000000	403000000	0.108776	0.243346	0.67416	0.540894	0.261297	1625
DNAJA3	233000000	275000000	176000000	194000000	196000000	245000000	0.239102	-0.404755	0.014797	0.336725	0.264273	1626
PRPF3	1550000000	1290000000	1440000000	1290000000	1260000000	1610000000	-0.264897	-0.106199	-0.0339473	0.31969	0.264897	1627
ATXN1	7270000	8310000	3810000	6050000	1910000	6760000	0.192893	-0.932164	-1.66336	0.160088	0.26502	1628
DOP1B	109000000	41200000	42000000	90700000	99500000	84200000	-1.40361	-1.37587	0.133594	-0.107282	0.265154	1629
LEMD2	49800000	55300000	71300000	41400000	73900000	47400000	0.151134	0.517756	0.835944	0.195256	0.266515	1630
UBQLN2	41500000	50900000	55600000	34500000	34800000	39000000	0.294554	0.421974	0.0124909	0.176878	0.266515	1631
HAGH	124000000	150000000	136000000	103000000	43600000	61700000	0.274622	0.133267	-1.24024	-0.739302	0.267696	1632
PSMD9	343000000	364000000	183000000	284000000	215000000	346000000	0.0857299	-0.906365	-0.401554	0.284881	0.272318	1633
GLOD4	474000000	455000000	349000000	392000000	450000000	489000000	-0.0590205	-0.44166	0.199071	0.318981	0.274033	1634
SH3GL1	80900000	79900000	83600000	66900000	86800000	90000000	-0.0179442	0.0473632	0.375689	0.427919	0.274133	1635
CKAP4	2190000000	2290000000	2420000000	1810000000	3410000000	2460000000	0.0644167	0.144076	0.913782	0.442669	0.274941	1636
FDPS	362000000	290000000	132000000	299000000	344000000	279000000	-0.319937	-1.45545	0.202263	-0.0998804	0.275844	1637
TRMT1L	5570000	7250000	16800000	4600000	5030000	4630000	0.380304	1.59271	0.128925	0.00937833	0.276043	1638
PSMA2	568000000	660000000	634000000	469000000	550000000	524000000	0.216575	0.158592	0.229844	0.159979	0.276303	1639
THOC2	195000000	179000000	211000000	161000000	247000000	220000000	-0.123515	0.113769	0.61745	0.450443	0.276413	1640
ACBD3	116000000	153000000	173000000	95700000	151000000	140000000	0.399407	0.576647	0.657958	0.548836	0.277534	1641
NDUFV1	171000000	117000000	213000000	141000000	248000000	152000000	-0.547488	0.316857	0.814645	0.108376	0.278301	1642
DAZAP1	312000000	334000000	247000000	257000000	217000000	330000000	0.0983021	-0.337035	-0.244073	0.360698	0.279778	1643
GPI	11000000000	10200000000	7350000000	9060000000	9600000000	9630000000	-0.108934	-0.581687	0.0835234	0.0880247	0.279921	1644
SH3GLB2	368000000	173000000	117000000	303000000	265000000	392000000	-1.08893	-1.6532	-0.193325	0.371536	0.280388	1645
MAT2A	577000000	389000000	233000000	475000000	425000000	530000000	-0.568801	-1.30824	-0.160465	0.158065	0.280644	1646
SSH3	147000000	152000000	155000000	121000000	138000000	138000000	0.0482552	0.0764521	0.189661	0.189661	0.280809	1647
COX15	14700000	28000000	43300000	12100000	25100000	8050000	0.929611	1.55855	1.05268	-0.587946	0.280809	1648
PITRM1	1970000000	2070000000	2360000000	1620000000	2550000000	2080000000	0.0714351	0.260591	0.654503	0.36059	0.282202	1649
ARCN1	2250000000	2140000000	2490000000	1850000000	2140000000	2220000000	-0.0723142	0.146221	0.210086	0.263034	0.2824	1650
CCT4	5980000000	5530000000	4280000000	4910000000	5120000000	5380000000	-0.112866	-0.482535	0.0604208	0.131883	0.284422	1651
ATG7	112000000	83200000	74500000	91900000	116000000	123000000	-0.428843	-0.588186	0.335988	0.420522	0.285362	1652
SMAP1	594000	5480000	6350000	487000	2160000	471000	3.20564	3.41822	2.14904	-0.0481947	0.286541	1653
SNX6	277000000	287000000	100000000	227000000	130000000	130000000	0.0511648	-1.46989	-0.804181	-0.804181	0.287194	1654
AHCYL1	203000000	161000000	88000000	166000000	181000000	187000000	-0.334419	-1.2059	0.124806	0.171855	0.290296	1655
LPCAT3	37000000	33100000	73500000	30200000	92000000	53400000	-0.160694	0.990219	1.60709	0.822291	0.292977	1656
SSRP1	1790000000	1630000000	1840000000	1460000000	1590000000	1910000000	-0.135088	0.0397462	0.123058	0.387604	0.293991	1657
CAPZB	2160000000	2240000000	1370000000	1760000000	1430000000	2230000000	0.0524674	-0.656855	-0.29956	0.341468	0.295456	1658
SLC25A24	2520000000	2360000000	2840000000	2050000000	2460000000	2380000000	-0.0946369	0.172467	0.263034	0.215338	0.2978	1659
SDF2L1	134000000	142000000	91500000	109000000	148000000	121000000	0.0836579	-0.550389	0.441269	0.150679	0.297905	1660
FKBP11	19800000	17600000	24300000	16100000	28500000	12000000	-0.169925	0.295456	0.823901	-0.424026	0.29844	1661
RHBDD2	23000000	3710000	24300000	18700000	28500000	13800000	-2.63214	0.0793225	0.607924	-0.43837	0.298596	1662
YKT6	262000000	223000000	223000000	213000000	212000000	226000000	-0.232523	-0.232523	-0.00678917	0.0854693	0.298713	1663
HNRNPAB	1090000000	1540000000	2000000000	886000000	1390000000	908000000	0.498602	0.875672	0.649706	0.0353856	0.29895	1664
CEBPZ	61800000	96600000	221000000	50200000	77800000	63300000	0.644416	1.83837	0.632083	0.334518	0.299919	1665
TMEM50A	8140000	3520000	4370000	6610000	5290000	3740000	-1.20945	-0.897396	-0.321383	-0.821612	0.300379	1666
DHX37	2120000	10100000	13600000	1720000	17600000	14000000	2.25222	2.68147	3.35509	3.02495	0.301656	1667
SMC4	355000000	520000000	348000000	288000000	285000000	355000000	0.550693	-0.0287317	-0.0151069	0.30175	0.30175	1668
TM9SF3	364000000	322000000	270000000	295000000	437000000	342000000	-0.176878	-0.430979	0.566918	0.213281	0.303223	1669
TWF1	383000000	381000000	378000000	310000000	280000000	300000000	-0.00755339	-0.0189582	-0.146841	-0.0473057	0.305076	1670
NSF	1940000000	1720000000	976000000	1570000000	1570000000	1860000000	-0.173648	-0.991104	0	0.244538	0.305292	1671
OGFR	77000000	119000000	133000000	62300000	61500000	65300000	0.628031	0.788496	-0.0186458	0.0678508	0.305626	1672
STAM	32900000	40500000	9960000	26600000	39200000	41500000	0.299834	-1.72387	0.559427	0.641685	0.306661	1673
CFL1	19800000000	19500000000	10500000000	16000000000	16000000000	19900000000	-0.0220263	-0.915111	0	0.314697	0.307429	1674
CETN2	70800000	136000000	151000000	57100000	82900000	93300000	0.941785	1.09273	0.537881	0.708386	0.310259	1675
RPS13	4650000000	3480000000	2000000000	3750000000	3190000000	4250000000	-0.418143	-1.21723	-0.233334	0.180572	0.31034	1676
L2HGDH	506000000	551000000	784000000	408000000	811000000	568000000	0.122915	0.631716	0.991133	0.477322	0.310568	1677
NXF1	119000000	99600000	107000000	95900000	284000000	48100000	-0.256744	-0.153351	1.56629	-0.995494	0.311359	1678
TMED10	3130000000	3120000000	3290000000	2520000000	3400000000	3120000000	-0.00461663	0.0719249	0.432111	0.308122	0.312739	1679
DRG1	164000000	230000000	283000000	132000000	180000000	164000000	0.487938	0.787106	0.447459	0.313158	0.313158	1680
EFL1	26100000	23000000	31900000	21000000	23600000	18800000	-0.182416	0.289507	0.168398	-0.159657	0.31366	1681
THOC6	52500000	39500000	50200000	42200000	41700000	47300000	-0.410465	-0.0646301	-0.0171956	0.164597	0.315074	1682
SLC44A2	606000000	626000000	809000000	487000000	738000000	619000000	0.0468449	0.416822	0.599699	0.346018	0.315396	1683
LSS	1150000000	1260000000	821000000	924000000	1240000000	1370000000	0.13179	-0.48618	0.424375	0.568211	0.315669	1684
PEBP1	5230000000	5440000000	5810000000	4200000000	5300000000	4560000000	0.0567957	0.151727	0.335603	0.118644	0.316422	1685
JUP	1620000000	1630000000	1770000000	1300000000	2240000000	1900000000	0.00887815	0.127756	0.784987	0.547488	0.317482	1686
HSPA4	3540000000	3720000000	3530000000	2840000000	3380000000	3560000000	0.0715533	-0.00408118	0.251132	0.325986	0.317858	1687
EIF2B4	48300000	47000000	56200000	38700000	33800000	38700000	-0.0393624	0.218547	-0.19531	0	0.31969	1688
HTATSF1	519000000	626000000	784000000	415000000	580000000	485000000	0.270428	0.595119	0.482942	0.224873	0.322623	1689
RNGTT	24900000	23200000	35700000	19900000	18800000	21700000	-0.102021	0.519778	-0.0820358	0.124927	0.323377	1690
PRDX4	1940000000	2010000000	1490000000	1550000000	1810000000	2010000000	0.0511388	-0.380744	0.223721	0.374927	0.323788	1691
DMAC2	25300000	18000000	23300000	20200000	21000000	24800000	-0.49114	-0.118807	0.056034	0.295985	0.324782	1692
FBP1	3570000000	3470000000	2350000000	2850000000	2910000000	3240000000	-0.0409884	-0.603263	0.0300572	0.185032	0.324962	1693
LETM1	689000000	717000000	815000000	550000000	976000000	734000000	0.0574691	0.242296	0.82745	0.416348	0.325072	1694
DDX39A	1100000000	1200000000	1590000000	877000000	1120000000	1070000000	0.125531	0.531523	0.35285	0.286962	0.326855	1695
NAP1L4	360000000	404000000	225000000	287000000	294000000	317000000	0.166358	-0.678072	0.0347654	0.143432	0.326946	1696
NME3	128000000	79400000	96100000	102000000	138000000	140000000	-0.688933	-0.413535	0.436099	0.456858	0.327575	1697
PURB	99700000	116000000	164000000	79400000	78700000	76700000	0.218459	0.71803	-0.0127754	-0.0499124	0.328454	1698
MAD1L1	3330000	14300000	24200000	2650000	18900000	9210000	2.10242	2.86141	2.83432	1.79721	0.32953	1699
SART3	264000000	225000000	165000000	210000000	248000000	237000000	-0.230613	-0.678072	0.239951	0.174498	0.330149	1700
SMARCA5	4000000000	3510000000	3850000000	3180000000	3460000000	3530000000	-0.188529	-0.0551416	0.121745	0.150641	0.330973	1701
AFG3L2	521000000	520000000	1010000000	414000000	831000000	466000000	-0.00277175	0.955	1.00522	0.170699	0.331653	1702
MAGOHB	51100000	41900000	38000000	40600000	51100000	60000000	-0.286373	-0.427324	0.331844	0.563483	0.331844	1703
XRCC5	7030000000	7290000000	7530000000	5580000000	7110000000	6830000000	0.0523941	0.0991252	0.349584	0.29162	0.33326	1704
SEC61B	1150000000	1080000000	1340000000	912000000	1040000000	1270000000	-0.0906025	0.220599	0.189478	0.477723	0.334528	1705
COMTD1	2700000	2810000	13600000	2140000	21900000	2470000	0.0576107	2.33258	3.35525	0.2069	0.335349	1706
UBXN7	60700000	60000000	80300000	48100000	53900000	63200000	-0.016734	0.403703	0.164248	0.393888	0.33566	1707
GMPPB	38000000	55600000	14700000	30100000	1780000	31000000	0.549085	-1.37018	-4.07981	0.0425047	0.336236	1708
PCK2	2680000000	2560000000	2130000000	2120000000	2630000000	2950000000	-0.0660892	-0.33138	0.310999	0.476651	0.338169	1709
PSMD7	1040000000	1020000000	957000000	822000000	952000000	944000000	-0.0280144	-0.119993	0.211823	0.199648	0.339373	1710
RRM2B	56600000	61900000	243000000	44700000	187000000	52500000	0.129137	2.10208	2.06469	0.232043	0.340527	1711
SPINT2	8600000000	9110000000	12600000000	6790000000	7320000000	7070000000	0.0831144	0.551015	0.108432	0.0582986	0.340925	1712
RPL7A	8980000000	8300000000	8130000000	7090000000	8000000000	8850000000	-0.113604	-0.14346	0.174214	0.319892	0.34093	1713
RRP1	488000000	451000000	601000000	385000000	423000000	358000000	-0.113754	0.300484	0.135799	-0.104899	0.342023	1714
EEF1B2	2640000000	2540000000	1230000000	2080000000	2170000000	2700000000	-0.0557094	-1.10188	0.0611115	0.376376	0.343954	1715
EPN3	3250000	11100000	21400000	2560000	11000000	5340000	1.77205	2.7191	2.10329	1.0607	0.344296	1716
TM9SF2	277000000	362000000	235000000	218000000	285000000	262000000	0.386104	-0.237225	0.386634	0.265239	0.345558	1717
CNP	234000000	240000000	334000000	184000000	309000000	246000000	0.0365259	0.51334	0.747901	0.418953	0.346803	1718
HSD17B12	351000000	319000000	416000000	276000000	337000000	235000000	-0.137915	0.245112	0.28808	-0.232008	0.346803	1719
COQ8A	124000000	88100000	13600000	97500000	89400000	45800000	-0.493126	-3.18866	-0.125127	-1.09005	0.346866	1720
NCBP2	168000000	145000000	65200000	132000000	128000000	188000000	-0.212408	-1.36552	-0.0443941	0.510195	0.347923	1721
SUMF2	205000000	193000000	227000000	161000000	225000000	154000000	-0.0870231	0.147068	0.482864	-0.0641303	0.348563	1722
BCAS2	21400000	17100000	21900000	16800000	32700000	27100000	-0.323614	0.0333201	0.960829	0.689832	0.34915	1723
PFN2	507000000	631000000	387000000	398000000	318000000	452000000	0.315654	-0.389652	-0.323742	0.183554	0.349217	1724
CAMK2D	2230000	3200000	11700000	1750000	2180000	2200000	0.521028	2.39139	0.316973	0.330149	0.349689	1725
DARS1	5430000000	4680000000	6400000000	4260000000	5100000000	5240000000	-0.214444	0.23712	0.259644	0.298713	0.350099	1726
NUMA1	6350000000	7520000000	7450000000	4980000000	6740000000	6270000000	0.243976	0.230484	0.436603	0.33232	0.350611	1727
CCT7	5490000000	4890000000	3870000000	4300000000	4550000000	5450000000	-0.166972	-0.504473	0.0815299	0.34192	0.352469	1728
KNOP1	46100000	72400000	95200000	36100000	73500000	57200000	0.651223	1.04619	1.02575	0.664016	0.352768	1729
PLAA	38700000	47600000	40500000	30300000	20700000	33300000	0.298628	0.0655883	-0.549687	0.136204	0.353016	1730
MRPL49	15200000	6820000	14400000	11900000	15900000	14000000	-1.15623	-0.0780025	0.418065	0.234465	0.35311	1731
RPSA	4320000000	4680000000	3560000000	3380000000	4030000000	5310000000	0.115477	-0.279154	0.253757	0.651689	0.354008	1732
ERMP1	850000000	848000000	1170000000	665000000	981000000	771000000	-0.00339858	0.460974	0.560899	0.213377	0.354109	1733
RPRD1B	103000000	90700000	86400000	80300000	105000000	121000000	-0.18347	-0.253541	0.386917	0.591535	0.359172	1734
FAH	136000000	92700000	255000000	106000000	221000000	128000000	-0.552965	0.906891	1.05998	0.27208	0.359542	1735
SPECC1	12300000	10300000	22000000	9580000	19600000	11400000	-0.256014	0.838845	1.03276	0.250936	0.360561	1736
COPB1	2080000000	1970000000	1920000000	1620000000	1950000000	1910000000	-0.0783879	-0.115477	0.26748	0.237579	0.36059	1737
ALDOA	51800000000	52200000000	35500000000	40300000000	35800000000	44200000000	0.0110977	-0.545133	-0.17082	0.133267	0.362172	1738
CCT8	7380000000	7150000000	5350000000	5740000000	5740000000	6830000000	-0.0456776	-0.464082	0	0.250835	0.36257	1739
EIF3A	1800000000	1770000000	1800000000	1400000000	1710000000	1840000000	-0.0242475	0	0.288569	0.394279	0.36257	1740
FLNA	51700000000	55500000000	46400000000	40200000000	40000000000	52200000000	0.102323	-0.156039	-0.0071955	0.376854	0.362969	1741
SEC22B	971000000	737000000	677000000	755000000	994000000	1220000000	-0.397807	-0.520315	0.396769	0.692333	0.362995	1742
AKAP1	395000000	302000000	470000000	307000000	339000000	385000000	-0.387304	0.250808	0.143047	0.32662	0.363614	1743
SPTLC2	327000000	184000000	549000000	254000000	368000000	470000000	-0.829585	0.747516	0.534877	0.887832	0.364462	1744
SNX27	228000000	203000000	153000000	177000000	125000000	185000000	-0.167554	-0.575502	-0.501821	0.0637759	0.365284	1745
LIMA1	1430000000	1510000000	2160000000	1110000000	1490000000	702000000	0.0785334	0.595016	0.424753	-0.661017	0.365455	1746
RBM39	1090000000	1140000000	998000000	846000000	1110000000	1290000000	0.0647057	-0.127216	0.39183	0.608641	0.365599	1747
TMPO	1210000000	1130000000	983000000	939000000	1220000000	1340000000	-0.0986843	-0.299744	0.377684	0.513036	0.36581	1748
PPCS	387000000	323000000	460000000	300000000	334000000	387000000	-0.260799	0.2493	0.154886	0.367371	0.367371	1749
SMG9	3280000	247000	93100	2540000	2370000	626000	-3.73111	-5.13877	-0.0999414	-2.02059	0.368867	1750
MCCC1	319000000	268000000	174000000	247000000	361000000	201000000	-0.251323	-0.874469	0.547488	-0.297316	0.369045	1751
EDC4	1270000000	1450000000	1630000000	983000000	1180000000	1380000000	0.191224	0.360043	0.263524	0.489405	0.369565	1752
TXNRD2	199000000	150000000	283000000	154000000	222000000	155000000	-0.407806	0.508034	0.527629	0.00933786	0.369838	1753
NPEPL1	367000000	347000000	231000000	284000000	275000000	294000000	-0.0808444	-0.667887	-0.0464593	0.0499252	0.369889	1754
ATP5MG	427000000	189000000	295000000	330000000	404000000	522000000	-1.17585	-0.533521	0.291889	0.661584	0.37177	1755
CCDC47	2110000000	2500000000	2570000000	1630000000	2270000000	2060000000	0.244685	0.284525	0.47782	0.337772	0.372371	1756
MAGED2	759000000	882000000	732000000	586000000	712000000	791000000	0.216679	-0.0522562	0.280977	0.432777	0.373199	1757
EPRS1	3550000000	3890000000	4180000000	2740000000	3770000000	3340000000	0.131951	0.235684	0.460389	0.285672	0.373643	1758
THBS1	2040000	6190000	36900	1570000	1210000	1820000	1.60137	-5.7888	-0.375758	0.213174	0.377805	1759
PCYT1A	173000000	173000000	141000000	133000000	161000000	151000000	0	-0.295077	0.275634	0.183122	0.379346	1760
RFC3	138000000	119000000	155000000	106000000	160000000	133000000	-0.213707	0.1676	0.594008	0.327362	0.380604	1761
NRBP1	202000000	186000000	177000000	155000000	202000000	173000000	-0.119053	-0.190606	0.382087	0.158504	0.382087	1762
ROMO1	206000000	214000000	292000000	158000000	298000000	287000000	0.0549665	0.503324	0.915388	0.861126	0.38272	1763
GRPEL1	858000000	901000000	1450000000	658000000	1430000000	999000000	0.0705495	0.757003	1.11986	0.602397	0.38289	1764
ZNRD2	24400000	8240000	2170000	18700000	14000000	21300000	-1.56616	-3.49111	-0.417611	0.187815	0.383843	1765
SLC25A29	41900000	19600000	57300000	32100000	23300000	75800000	-1.0961	0.451585	-0.462243	1.23962	0.384377	1766
LAMP2	1450000000	1380000000	1090000000	1110000000	1260000000	1380000000	-0.0713846	-0.411725	0.182864	0.314109	0.385493	1767
GTF2H4	6010000	2820000	2500000	4600000	2720000	426000	-1.09167	-1.26544	-0.758027	-3.43271	0.385731	1768
FBP2	698000000	577000000	617000000	534000000	616000000	602000000	-0.274656	-0.177957	0.206091	0.172924	0.386387	1769
PGP	238000000	207000000	184000000	182000000	175000000	219000000	-0.201331	-0.371256	-0.0565835	0.266992	0.387023	1770
NUDCD1	348000000	286000000	205000000	266000000	219000000	279000000	-0.283072	-0.763463	-0.280495	0.0688389	0.387661	1771
ARPC2	2840000000	2420000000	1390000000	2170000000	2060000000	2650000000	-0.230884	-1.03081	-0.0750507	0.288297	0.388196	1772
HK2	199000000	290000000	229000000	152000000	329000000	205000000	0.543284	0.202579	1.11402	0.431553	0.388697	1773
SLC27A4	2580000	2180000	4050000	1970000	1000000	884000	-0.243043	0.650551	-0.978196	-1.15608	0.389175	1774
UQCR10	101000000	66600000	21200000	77100000	123000000	121000000	-0.600761	-2.25222	0.673856	0.650204	0.389553	1775
C18orf21	5830000	9420000	10900000	4450000	8240000	4400000	0.692231	0.90276	0.888839	-0.0163018	0.389691	1776
VMP1	245000000	233000000	212000000	187000000	341000000	211000000	-0.0724518	-0.208717	0.866733	0.174205	0.389743	1777
PSMD11	1770000000	1370000000	858000000	1350000000	1660000000	2300000000	-0.369573	-1.0447	0.298224	0.768674	0.39079	1778
TMX2	236000000	152000000	345000000	180000000	366000000	263000000	-0.634716	0.54781	1.02385	0.547066	0.39079	1779
SRP68	530000000	708000000	637000000	404000000	558000000	605000000	0.417757	0.265301	0.46591	0.58258	0.391637	1780
SEPHS1	332000000	301000000	416000000	253000000	286000000	303000000	-0.14142	0.3254	0.176878	0.26018	0.392046	1781
BZW2	840000000	767000000	424000000	640000000	738000000	823000000	-0.131163	-0.986325	0.205549	0.362821	0.392317	1782
RFT1	73000000	73700000	85300000	55600000	37100000	73600000	0.0137682	0.224649	-0.583666	0.404621	0.392812	1783
UBE2M	902000000	887000000	787000000	687000000	692000000	812000000	-0.0241933	-0.196764	0.0104619	0.24117	0.392817	1784
MARCKS	658000000	908000000	969000000	501000000	574000000	580000000	0.464605	0.558409	0.19624	0.211242	0.393277	1785
TPM4	5340000000	6760000000	3160000000	4060000000	3650000000	5700000000	0.340184	-0.756915	-0.153583	0.489482	0.39536	1786
F11R	438000000	410000000	464000000	333000000	386000000	471000000	-0.095307	0.0831939	0.213079	0.500205	0.395409	1787
COPB2	1580000000	1660000000	1370000000	1200000000	1570000000	1710000000	0.0712587	-0.205749	0.38773	0.510962	0.39689	1788
ACTR1A	585000000	518000000	451000000	444000000	605000000	546000000	-0.175485	-0.375309	0.446375	0.298341	0.397877	1789
CLUH	157000000	128000000	146000000	119000000	182000000	141000000	-0.294621	-0.104796	0.612977	0.244734	0.399803	1790
ARPC4	1210000000	852000000	517000000	917000000	961000000	1300000000	-0.506082	-1.22677	0.0676147	0.503518	0.400013	1791
EIF2S2	2230000000	2270000000	2710000000	1690000000	2290000000	2020000000	0.0256486	0.281249	0.438324	0.257332	0.40002	1792
SFXN1	2970000000	2940000000	2560000000	2250000000	2320000000	2830000000	-0.0146468	-0.214319	0.0441998	0.330877	0.400538	1793
ITGB4	120000000	141000000	128000000	90900000	101000000	135000000	0.232661	0.0931094	0.152003	0.570607	0.400682	1794
PRKDC	14400000000	14000000000	10700000000	10900000000	12300000000	15200000000	-0.040642	-0.428458	0.17433	0.479743	0.401741	1795
PDCD11	720000000	681000000	924000000	545000000	1080000000	780000000	-0.0803421	0.359896	0.986703	0.517218	0.401741	1796
PSMD13	1850000000	1470000000	1650000000	1400000000	1570000000	1680000000	-0.331709	-0.165059	0.165338	0.263034	0.402098	1797
COX6B1	567000000	633000000	745000000	429000000	967000000	525000000	0.158857	0.393892	1.17254	0.29134	0.402371	1798
CXXC1	4470000	5890000	8230000	3380000	4310000	3370000	0.397993	0.880618	0.350665	-0.00427466	0.403252	1799
DDX1	1840000000	1560000000	1470000000	1390000000	1940000000	1980000000	-0.23816	-0.32389	0.480972	0.510416	0.404621	1800
GNAI3	567000000	581000000	717000000	428000000	645000000	532000000	0.0351894	0.338624	0.591688	0.313815	0.405738	1801
NAPG	67300000	46100000	6510000	50800000	52300000	61900000	-0.54584	-3.36988	0.0419824	0.285111	0.405778	1802
ABCD1	1710000	6640000	904000	1290000	1210000	2460000	1.95719	-0.919602	-0.092364	0.931287	0.406625	1803
CD2BP2	175000000	203000000	209000000	132000000	192000000	198000000	0.214125	0.256148	0.540568	0.584963	0.406817	1804
ELOC	781000000	760000000	275000000	589000000	588000000	785000000	-0.0393231	-1.50589	-0.00245148	0.414425	0.407055	1805
PICALM	516000000	532000000	715000000	389000000	548000000	529000000	0.0440552	0.470572	0.494406	0.443498	0.407601	1806
ARHGAP1	1620000000	1420000000	1110000000	1220000000	1590000000	1550000000	-0.190103	-0.545434	0.382146	0.345387	0.409113	1807
FAM234B	2140000	5270000	10300000	1610000	7500000	2710000	1.30019	2.26696	2.21983	0.751232	0.41055	1808
RPL32	2580000000	2590000000	2850000000	1940000000	2560000000	2480000000	0.00558103	0.143591	0.400087	0.354283	0.411314	1809
TIMM9	4470000	12200000	12500000	3360000	35900000	13400000	1.44853	1.48358	3.41745	1.9957	0.411814	1810
UMPS	527000000	401000000	240000000	396000000	666000000	765000000	-0.394201	-1.13477	0.750022	0.949959	0.412303	1811
FKBP15	10700000	12000000	16400000	8040000	5030000	5250000	0.165424	0.616085	-0.676637	-0.614878	0.412343	1812
FAM50A	125000000	160000000	77700000	93900000	217000000	194000000	0.356144	-0.685942	1.2085	1.04686	0.412731	1813
NUP214	233000000	219000000	167000000	175000000	164000000	230000000	-0.0893991	-0.480482	-0.0936591	0.394279	0.412975	1814
GMPS	1440000000	1500000000	1240000000	1080000000	1200000000	1090000000	0.0588937	-0.215729	0.152003	0.0132968	0.415037	1815
IGF2R	36800000	32700000	46600000	27600000	47400000	28600000	-0.170415	0.340624	0.780219	0.0513469	0.415037	1816
EIF5A	7320000000	7910000000	5380000000	5490000000	5640000000	6180000000	0.111834	-0.444237	0.038889	0.170801	0.415037	1817
PDLIM1	359000000	298000000	331000000	269000000	474000000	300000000	-0.268672	-0.117153	0.817281	0.157356	0.416378	1818
SUN2	2070000	3010000	2090000	1550000	4630000	1830000	0.540133	0.0138722	1.57874	0.239575	0.417363	1819
SPNS1	10900000	30700000	29800000	8160000	31700000	15000000	1.49391	1.45098	1.95784	0.878321	0.417687	1820
RPS11	7030000000	6520000000	7080000000	5260000000	5290000000	6880000000	-0.108653	0.0102247	0.00820492	0.387346	0.418462	1821
PPP1R2	104000000	157000000	120000000	77800000	92000000	104000000	0.594181	0.206451	0.241864	0.418741	0.418741	1822
ANXA4	1320000000	1230000000	857000000	987000000	1270000000	1110000000	-0.10188	-0.623171	0.363707	0.169438	0.419416	1823
CHERP	285000000	231000000	184000000	213000000	257000000	261000000	-0.303069	-0.631256	0.270915	0.293196	0.420108	1824
VANGL1	115000000	70300000	91700000	85900000	113000000	69200000	-0.710037	-0.32664	0.395593	-0.311886	0.420904	1825
MYO5C	357000000	359000000	66600000	266000000	398000000	81400000	0.00805977	-2.42233	0.581342	-1.70833	0.424498	1826
PCYOX1	1490000000	1480000000	1190000000	1110000000	1850000000	1470000000	-0.00971515	-0.324351	0.736966	0.405256	0.424753	1827
UBE2O	46900000	38000000	22000000	34900000	25700000	29100000	-0.303589	-1.09208	-0.441459	-0.262208	0.426361	1828
VCP	11400000000	11400000000	9530000000	8480000000	9440000000	11800000000	0	-0.258486	0.154723	0.476651	0.426898	1829
RNH1	2380000000	2210000000	2090000000	1770000000	1940000000	2050000000	-0.106915	-0.187459	0.132307	0.211875	0.427212	1830
RPL28	4150000000	4010000000	5250000000	3080000000	3810000000	3600000000	-0.0495091	0.339206	0.306861	0.225067	0.430181	1831
ATRIP	124000000	107000000	45400000	92000000	85700000	105000000	-0.212729	-1.44958	-0.102339	0.190684	0.430634	1832
UGGT1	1510000000	1710000000	1210000000	1120000000	1280000000	1800000000	0.179448	-0.319542	0.192645	0.684498	0.43105	1833
PRPF31	420000000	430000000	615000000	311000000	545000000	410000000	0.0339473	0.550197	0.809342	0.398709	0.433475	1834
KPNB1	7160000000	6950000000	7430000000	5300000000	7720000000	7090000000	-0.0429466	0.0534026	0.542608	0.419793	0.433967	1835
DSG2	150000000	165000000	198000000	111000000	233000000	176000000	0.137504	0.400538	1.06977	0.665016	0.434403	1836
EHD4	295000000	275000000	185000000	218000000	324000000	321000000	-0.101283	-0.67319	0.571666	0.558245	0.436387	1837
RAP1B	444000000	460000000	242000000	328000000	393000000	395000000	0.0510742	-0.875553	0.260833	0.268157	0.436864	1838
RPL27A	3210000000	2630000000	1870000000	2370000000	2550000000	2990000000	-0.28751	-0.779535	0.10561	0.335258	0.437686	1839
MEAK7	2740000	8970000	21800000	2020000	29200000	19400000	1.71093	2.99208	3.85354	3.26363	0.439821	1840
EIF4B	1630000000	1670000000	2330000000	1200000000	1630000000	1450000000	0.0349761	0.515458	0.441838	0.273018	0.441838	1841
DGAT1	1550000	1440000	270000	1140000	792000	148000	-0.106199	-2.52124	-0.525461	-2.94536	0.443234	1842
CCT2	5550000000	5030000000	3540000000	4080000000	4480000000	5120000000	-0.141929	-0.648738	0.13493	0.327575	0.443919	1843
ADK	1360000000	1000000000	614000000	999000000	1050000000	1030000000	-0.443607	-1.1473	0.0718327	0.0440878	0.44505	1844
NUDT5	405000000	409000000	323000000	297000000	266000000	314000000	0.0141789	-0.326388	-0.159037	0.0803016	0.447459	1845
CPNE1	176000000	167000000	254000000	129000000	268000000	125000000	-0.0757273	0.529253	1.05486	-0.045443	0.448204	1846
PRCP	51900000	44800000	71900000	38000000	63200000	53400000	-0.212236	0.470257	0.733925	0.49084	0.449735	1847
NDUFB7	4590000	8060000	5680000	3360000	21800000	5240000	0.812286	0.307397	2.69779	0.641106	0.450033	1848
SSR4	695000000	699000000	663000000	508000000	664000000	599000000	0.00827948	-0.0680041	0.386355	0.237728	0.452184	1849
CPSF1	301000000	207000000	219000000	220000000	151000000	257000000	-0.540133	-0.458833	-0.542955	0.224265	0.45226	1850
PDXDC1	405000000	406000000	458000000	296000000	457000000	457000000	0.00355782	0.177426	0.626597	0.626597	0.452325	1851
LIPA	86200000	128000000	108000000	63000000	89600000	124000000	0.570384	0.325272	0.508147	0.976916	0.452336	1852
CERS2	1130000000	1110000000	953000000	825000000	1030000000	1120000000	-0.0257631	-0.245775	0.320178	0.441033	0.453857	1853
DNAJC1	173000000	206000000	267000000	126000000	214000000	185000000	0.251872	0.626068	0.764187	0.554102	0.457348	1854
ABHD11	228000000	163000000	140000000	166000000	299000000	258000000	-0.484162	-0.703607	0.848962	0.636188	0.457851	1855
HSPA6	2280000	997000	27700000	1660000	2510000	3160000	-1.19337	3.60278	0.596504	0.928741	0.457851	1856
DNAJB11	301000000	586000000	645000000	219000000	462000000	470000000	0.961137	1.09954	1.07696	1.10173	0.458833	1857
RAB5C	840000000	833000000	871000000	611000000	740000000	819000000	-0.0120728	0.0522834	0.276353	0.422691	0.459217	1858
CALM3	6520000000	5540000000	5330000000	4740000000	6370000000	6740000000	-0.234986	-0.290736	0.426406	0.507862	0.459985	1859
CCT6A	4300000000	3730000000	3630000000	3120000000	4210000000	3890000000	-0.205161	-0.244367	0.432274	0.318224	0.462791	1860
NCKAP1	309000000	249000000	230000000	224000000	203000000	242000000	-0.311461	-0.425973	-0.142019	0.111508	0.464108	1861
RPL9	2290000000	2050000000	1370000000	1660000000	2050000000	2120000000	-0.159724	-0.741172	0.304441	0.352881	0.464164	1862
RPL30	2320000000	2450000000	2670000000	1680000000	2350000000	2190000000	0.0786569	0.202715	0.4842	0.38247	0.465664	1863
ZZEF1	5110000	8880000	10600000	3700000	5030000	3980000	0.797236	1.05267	0.443033	0.105243	0.465798	1864
MRPL2	70200000	118000000	118000000	50800000	95900000	77100000	0.749244	0.749244	0.916702	0.601902	0.466643	1865
PFN1	19900000000	17500000000	8060000000	14400000000	12400000000	16600000000	-0.185414	-1.30392	-0.215729	0.205114	0.4667	1866
NAT10	859000000	818000000	1350000000	620000000	1070000000	824000000	-0.0705573	0.652229	0.787271	0.410376	0.47039	1867
ANXA7	458000000	331000000	190000000	330000000	443000000	407000000	-0.468516	-1.26935	0.424841	0.302563	0.472882	1868
EMC1	636000000	662000000	544000000	458000000	633000000	661000000	0.0578045	-0.22542	0.466858	0.529303	0.473679	1869
DDX27	2660000000	2200000000	1820000000	1910000000	2290000000	2540000000	-0.273923	-0.547488	0.261775	0.411256	0.477854	1870
EMC2	88600000	87200000	62400000	63600000	95900000	107000000	-0.0229786	-0.505761	0.592504	0.750512	0.47828	1871
EIF3G	1110000000	1190000000	1110000000	796000000	986000000	1080000000	0.100402	0	0.308819	0.440191	0.479719	1872
ALDH3A2	629000000	530000000	479000000	451000000	1490000000	686000000	-0.247068	-0.393034	1.72411	0.605081	0.479933	1873
GPX4	1730000	41600000	959000	1240000	18500000	37100000	4.58774	-0.851169	3.89911	4.90301	0.480432	1874
IARS2	951000000	1010000000	689000000	681000000	1090000000	972000000	0.086838	-0.464941	0.678601	0.513302	0.481791	1875
TRAP1	5670000000	5780000000	5000000000	4050000000	5920000000	5900000000	0.0277208	-0.181421	0.547675	0.542793	0.485427	1876
WDR33	49300000	61200000	81400000	35200000	51000000	44300000	0.311944	0.723441	0.534922	0.331731	0.486012	1877
FLNB	8140000000	8650000000	8160000000	5810000000	6870000000	8630000000	0.0876713	0.00354036	0.241772	0.570822	0.486491	1878
PSMB7	1850000000	1930000000	1920000000	1320000000	1660000000	1760000000	0.0610756	0.053581	0.330645	0.415037	0.486987	1879
CSDE1	998000000	1050000000	1280000000	712000000	1000000000	1030000000	0.0732776	0.359032	0.490051	0.532695	0.487163	1880
OVCA2	15300000	25100000	14900000	10900000	26600000	10700000	0.714156	-0.0382193	1.2871	-0.0267173	0.489204	1881
H4C1	103000000000	80700000000	56600000000	73300000000	104000000000	140000000000	-0.352004	-0.86377	0.504698	0.933542	0.490759	1882
RPS6	4940000000	4680000000	3820000000	3510000000	4200000000	5030000000	-0.0780025	-0.370938	0.258918	0.519087	0.49304	1883
OCIAD1	259000000	315000000	421000000	184000000	397000000	274000000	0.2824	0.700868	1.10943	0.57447	0.493246	1884
HSD17B10	3660000000	3580000000	4000000000	2600000000	3710000000	3670000000	-0.0318841	0.128156	0.512908	0.497268	0.493332	1885
PRKCSH	7790000000	7540000000	5820000000	5530000000	6590000000	7740000000	-0.0470588	-0.420604	0.252999	0.485054	0.494344	1886
SRPRA	189000000	183000000	346000000	134000000	358000000	158000000	-0.0465426	0.872386	1.41773	0.237692	0.496153	1887
SMARCA4	257000000	358000000	225000000	182000000	222000000	295000000	0.478191	-0.191843	0.286621	0.696777	0.49783	1888
PLEC	20200000000	22100000000	14800000000	14300000000	13800000000	22000000000	0.129691	-0.448758	-0.0513469	0.621488	0.49834	1889
EIF3B	2050000000	2080000000	1540000000	1450000000	2000000000	1860000000	0.0209596	-0.412694	0.463947	0.35925	0.499571	1890
ARPC5L	123000000	102000000	29700000	87000000	150000000	241000000	-0.270089	-2.05012	0.785875	1.46995	0.499571	1891
XRN2	1050000000	1010000000	1150000000	742000000	966000000	1010000000	-0.056034	0.131245	0.380604	0.444864	0.500898	1892
PHGDH	2620000000	2450000000	1890000000	1850000000	2840000000	2390000000	-0.0967851	-0.471181	0.618366	0.369485	0.502042	1893
ADRM1	187000000	253000000	246000000	132000000	165000000	159000000	0.436099	0.39562	0.321928	0.268489	0.5025	1894
MYO6	1060000000	1020000000	629000000	748000000	664000000	964000000	-0.0554951	-0.752932	-0.171855	0.365995	0.502954	1895
DDX42	567000000	470000000	534000000	399000000	528000000	595000000	-0.270688	-0.086509	0.404149	0.576501	0.50696	1896
PYM1	161000000	353000000	325000000	113000000	194000000	136000000	1.13261	1.01338	0.779734	0.267284	0.510738	1897
KAT7	50400000	50400000	51300000	35300000	36700000	43300000	0	0.0255351	0.0561119	0.294699	0.513756	1898
DENR	250000000	239000000	181000000	175000000	177000000	86000000	-0.0649175	-0.465938	0.0163944	-1.02495	0.514573	1899
ABCF2	163000000	148000000	175000000	114000000	162000000	162000000	-0.139275	0.102483	0.50696	0.50696	0.515838	1900
TMEM237	18200000	21400000	14100000	12700000	16500000	15000000	0.233672	-0.368243	0.377638	0.240134	0.51911	1901
NDUFA4	410000000	321000000	652000000	286000000	770000000	491000000	-0.353051	0.669248	1.42884	0.779708	0.519609	1902
RPS3	12000000000	10600000000	8660000000	8370000000	9870000000	11500000000	-0.17897	-0.470595	0.237822	0.458334	0.519735	1903
MCM7	2110000000	1960000000	3500000000	1470000000	2960000000	2200000000	-0.106389	0.730112	1.00978	0.581687	0.521427	1904
PPP4R2	52400000	35900000	104000000	36500000	50600000	53100000	-0.545583	0.988945	0.471241	0.540815	0.52167	1905
TMPO	705000000	842000000	554000000	491000000	775000000	872000000	0.256197	-0.347737	0.658473	0.828605	0.5219	1906
DNAJC3	108000000	134000000	83000000	75100000	70400000	101000000	0.311202	-0.379848	-0.0932375	0.42747	0.524146	1907
MANF	164000000	262000000	120000000	114000000	194000000	341000000	0.675871	-0.450661	0.767023	1.58074	0.524662	1908
SQOR	83200000	79300000	69000000	57800000	69600000	89600000	-0.0692627	-0.269987	0.268018	0.632429	0.525514	1909
OXSR1	144000000	177000000	152000000	100000000	133000000	160000000	0.297681	0.0780025	0.411426	0.678072	0.526069	1910
PSMB6	1700000000	1520000000	1550000000	1180000000	1200000000	1550000000	-0.161463	-0.133267	0.0242475	0.393481	0.526748	1911
GLS	150000000	134000000	79800000	104000000	124000000	118000000	-0.16273	-0.910502	0.253757	0.182203	0.528379	1912
CBSL	116000000	122000000	147000000	80400000	221000000	103000000	0.0727563	0.341691	1.45878	0.357377	0.528857	1913
TMED4	202000000	192000000	42300000	140000000	126000000	210000000	-0.073249	-2.25563	-0.152003	0.584963	0.528928	1914
MCM5	1790000000	1760000000	2220000000	1240000000	2320000000	1940000000	-0.0243842	0.3106	0.903785	0.645717	0.529619	1915
CBX8	27600000	36800000	20000000	19100000	24200000	53400000	0.415037	-0.464668	0.341434	1.48327	0.531096	1916
TYSND1	634000	3040000	22100000	438000	326000	3420000	2.26152	5.12342	-0.426059	2.96499	0.533552	1917
ZNF687	35200000	34400000	31000000	24300000	33500000	32300000	-0.0331669	-0.183307	0.463205	0.410578	0.534619	1918
TXNL1	452000000	452000000	484000000	312000000	522000000	378000000	0	0.0986843	0.742504	0.27684	0.534777	1919
ESYT2	203000000	163000000	425000000	140000000	292000000	199000000	-0.316608	1.06598	1.06054	0.507342	0.536053	1920
NFU1	177000000	221000000	170000000	122000000	187000000	227000000	0.320297	-0.0582146	0.616157	0.895811	0.536868	1921
CHD4	2310000000	3230000000	2250000000	1590000000	2050000000	2590000000	0.483641	-0.0379679	0.366597	0.703925	0.538866	1922
SULT2B1	79200000	84300000	89000000	54500000	67500000	54000000	0.0900322	0.168305	0.308631	-0.0132968	0.539244	1923
PTPN23	11200000	13300000	10000000	7700000	9570000	10000000	0.247928	-0.163499	0.31366	0.37707	0.540568	1924
TPD52L1	288000000	286000000	197000000	198000000	224000000	304000000	-0.0100537	-0.547873	0.177998	0.618571	0.540568	1925
RUVBL1	2110000000	2220000000	1330000000	1450000000	1870000000	2220000000	0.0733167	-0.665817	0.366985	0.614507	0.54119	1926
OPA1	1310000000	1220000000	1700000000	900000000	1450000000	1320000000	-0.102686	0.375968	0.688056	0.552541	0.54157	1927
SRP72	373000000	339000000	310000000	256000000	342000000	335000000	-0.13789	-0.266907	0.417853	0.388017	0.543032	1928
FIP1L1	130000000	99600000	119000000	89200000	206000000	151000000	-0.384294	-0.12755	1.20753	0.759433	0.543396	1929
GNAI2	277000000	339000000	228000000	190000000	212000000	263000000	0.291399	-0.280852	0.158065	0.469063	0.543887	1930
ECPAS	106000000	103000000	48400000	72700000	51900000	76400000	-0.0414199	-1.13099	-0.486221	0.0716173	0.544037	1931
LGMN	75700000	31400000	136000000	51900000	91800000	81600000	-1.26953	0.845241	0.82276	0.652835	0.544559	1932
SLC25A10	1870000000	1830000000	1010000000	1280000000	892000000	1960000000	-0.0311946	-0.888683	-0.521028	0.61471	0.546894	1933
HSPA14	93800000	89700000	166000000	64200000	118000000	60900000	-0.0644799	0.823523	0.878142	-0.0761311	0.547015	1934
CDYL	12800000	7080000	62200000	8760000	28500000	32700000	-0.854323	2.28077	1.70196	1.90029	0.547141	1935
ARFGAP1	228000000	260000000	192000000	156000000	193000000	227000000	0.189478	-0.247928	0.307055	0.541146	0.547488	1936
AK1	155000000	155000000	116000000	106000000	86600000	95200000	0	-0.418143	-0.291625	-0.155031	0.548204	1937
NIPSNAP1	969000000	920000000	666000000	662000000	1030000000	1050000000	-0.0748628	-0.540974	0.637741	0.665486	0.549665	1938
NCBP1	474000000	534000000	265000000	323000000	409000000	476000000	0.171953	-0.838895	0.340567	0.559427	0.553353	1939
PSMA6	2690000000	2600000000	1870000000	1830000000	2230000000	2470000000	-0.0490945	-0.524568	0.2852	0.432667	0.555763	1940
SRP14	830000000	1040000000	2200000000	564000000	1420000000	785000000	0.3254	1.40632	1.33212	0.476997	0.557416	1941
DOLPP1	3010000	1910000	822000	2040000	1340000	1090000	-0.656191	-1.87255	-0.606336	-0.904241	0.561194	1942
CPSF4	39400000	199000	55900000	26700000	44700000	57000000	-7.62928	0.504653	0.743435	1.09412	0.561356	1943
GLB1	338000000	317000000	240000000	229000000	354000000	351000000	-0.0925404	-0.493989	0.628402	0.616123	0.561676	1944
NOC4L	11200000	12400000	20800000	7580000	14000000	10800000	0.146841	0.893085	0.885157	0.510762	0.563229	1945
CCAR2	1060000000	1000000000	1020000000	717000000	1100000000	1100000000	-0.0840643	-0.0554951	0.617458	0.617458	0.564019	1946
SDHA	4350000000	4410000000	5530000000	2940000000	4510000000	4200000000	0.0197633	0.346264	0.617311	0.514573	0.565199	1947
CHMP1A	411000000	344000000	326000000	277000000	331000000	409000000	-0.25673	-0.334266	0.256945	0.562215	0.569252	1948
STAMBP	59800000	67100000	24100000	40300000	41500000	38900000	0.166167	-1.31111	0.0423315	-0.0510097	0.569366	1949
PSMA1	2390000000	2180000000	1150000000	1610000000	1670000000	2200000000	-0.132682	-1.05538	0.0527874	0.450443	0.56995	1950
ESYT1	2910000000	2390000000	1960000000	1960000000	2530000000	2670000000	-0.284009	-0.570165	0.368284	0.445986	0.570165	1951
TMCO1	196000000	172000000	246000000	132000000	295000000	175000000	-0.188445	0.327805	1.16018	0.406817	0.570316	1952
PPAT	95800000	89300000	14600000	64500000	45500000	99200000	-0.101365	-2.71406	-0.503433	0.621041	0.570726	1953
CSNK2B	391000000	356000000	370000000	263000000	392000000	642000000	-0.135291	-0.0796433	0.575791	1.28751	0.572106	1954
TPM3	639000000	941000000	244000000	429000000	455000000	872000000	0.558379	-1.38893	0.0848889	1.02335	0.574838	1955
CNPY2	923000000	1090000000	1220000000	619000000	1030000000	1010000000	0.239926	0.402479	0.734633	0.706344	0.576391	1956
SYNGR2	1700000000	990000000	1640000000	1140000000	1920000000	1400000000	-0.780034	-0.0518389	0.752072	0.296393	0.576501	1957
DCTN2	264000000	209000000	115000000	177000000	209000000	215000000	-0.337035	-1.1989	0.239754	0.280587	0.576789	1958
MCCC2	3420000000	3560000000	4820000000	2290000000	3750000000	3100000000	0.0578809	0.495037	0.711543	0.436921	0.578649	1959
NUP93	366000000	362000000	268000000	245000000	396000000	445000000	-0.015854	-0.449611	0.692719	0.861024	0.579062	1960
PES1	695000000	571000000	482000000	464000000	636000000	733000000	-0.283522	-0.52798	0.454902	0.659688	0.582888	1961
KRT9	103000000	623000000	244000000	68700000	313000000	111000000	2.59659	1.24424	2.18778	0.692178	0.584262	1962
MYBBP1A	1770000000	1620000000	2280000000	1180000000	2240000000	1690000000	-0.127756	0.365284	0.924712	0.518236	0.584963	1963
AP4E1	4490000	5970000	5110000	2990000	2780000	3270000	0.411015	0.186608	-0.105061	0.129145	0.58657	1964
EPPK1	5680000000	6280000000	4810000000	3780000000	4260000000	5720000000	0.144874	-0.239854	0.172467	0.597629	0.587505	1965
CLTC	31800000000	31500000000	34500000000	21100000000	30800000000	29600000000	-0.0136749	0.11757	0.545687	0.488354	0.591784	1966
MRPL12	306000000	136000000	77500000	203000000	311000000	362000000	-1.16993	-1.98126	0.615435	0.83451	0.592052	1967
CAPRIN1	651000000	735000000	653000000	431000000	638000000	523000000	0.175087	0.00442545	0.565869	0.279123	0.59497	1968
NUP133	102000000	121000000	96600000	67400000	47000000	118000000	0.246438	-0.0784741	-0.520088	0.807966	0.597749	1969
ATP5PO	1620000000	996000000	782000000	1070000000	1730000000	1960000000	-0.701776	-1.05075	0.693161	0.873243	0.598383	1970
ACTN4	12100000000	14100000000	7860000000	7990000000	8200000000	10800000000	0.220688	-0.622406	0.0374284	0.434764	0.59874	1971
GBA	145000000	114000000	83300000	95600000	83200000	95100000	-0.347019	-0.799664	-0.200427	-0.00756528	0.60097	1972
RACGAP1	402000000	169000000	246000000	265000000	288000000	205000000	-1.25017	-0.708537	0.120076	-0.370368	0.601203	1973
HMGB2	4700000000	5150000000	4920000000	3090000000	4280000000	4220000000	0.131912	0.0659976	0.470004	0.449636	0.605054	1974
AKAP8	201000000	149000000	160000000	132000000	169000000	212000000	-0.431883	-0.329124	0.356485	0.683526	0.606658	1975
MORC2	26800000	26500000	37100000	17600000	16200000	21000000	-0.0162406	0.469186	-0.119582	0.254814	0.606658	1976
SHTN1	163000000	118000000	84600000	107000000	139000000	96500000	-0.466085	-0.946142	0.377474	-0.14901	0.607261	1977
KARS1	3950000000	3780000000	2860000000	2590000000	3180000000	3740000000	-0.0634664	-0.465838	0.296075	0.530086	0.608901	1978
CCT5	4150000000	3770000000	2910000000	2720000000	3680000000	4040000000	-0.138547	-0.512092	0.436099	0.570749	0.609505	1979
KPNA2	330000000	233000000	230000000	216000000	278000000	259000000	-0.502136	-0.520832	0.364054	0.261921	0.611435	1980
SGTA	32400000	51300000	19000000	21200000	30200000	40800000	0.662965	-0.769994	0.510484	0.944505	0.61193	1981
EIF3C	587000000	658000000	682000000	383000000	666000000	598000000	0.164727	0.216411	0.798178	0.642801	0.616016	1982
GRN	305000000	616000000	454000000	199000000	487000000	425000000	1.01412	0.573883	1.29115	1.09469	0.616041	1983
MAGT1	397000000	380000000	265000000	259000000	327000000	371000000	-0.0631396	-0.583147	0.336339	0.518467	0.616187	1984
TUBG1	3190000	3380000	2060000	2080000	3340000	896000	0.0834668	-0.630912	0.683265	-1.21501	0.616973	1985
RTN4	1750000000	1280000000	1240000000	1140000000	1940000000	2420000000	-0.451211	-0.497015	0.767023	1.08597	0.618321	1986
SNRPD3	1070000000	680000000	781000000	697000000	1000000000	1090000000	-0.654004	-0.454216	0.520769	0.645098	0.61838	1987
PDXK	1030000000	1030000000	1740000000	670000000	1370000000	877000000	0	0.756443	1.03194	0.388416	0.620411	1988
PARP1	4660000000	4900000000	4130000000	3030000000	5010000000	5080000000	0.0724518	-0.174188	0.725493	0.745511	0.621012	1989
ENO1	70900000000	71600000000	33600000000	46100000000	46600000000	60700000000	0.014174	-1.07732	0.0155632	0.39693	0.621019	1990
PSMB4	1200000000	1010000000	877000000	780000000	934000000	984000000	-0.248679	-0.452386	0.259948	0.335184	0.621488	1991
THYN1	6580000	20000000	55300000	4270000	27600000	8770000	1.60384	3.07112	2.69236	1.03834	0.623852	1992
THEM6	592000000	174000000	266000000	384000000	903000000	644000000	-1.76651	-1.15417	1.23362	0.745954	0.624491	1993
RPS4X	11800000000	10900000000	11200000000	7650000000	9970000000	10800000000	-0.114459	-0.0752881	0.382134	0.4975	0.625255	1994
CSE1L	6620000000	6040000000	4930000000	4290000000	5660000000	5960000000	-0.132283	-0.425244	0.399824	0.474335	0.625854	1995
CLDN3	623000000	654000000	864000000	403000000	757000000	699000000	0.0700585	0.471799	0.909513	0.794513	0.628452	1996
RBBP4	822000000	1190000000	860000000	530000000	774000000	783000000	0.533751	0.0651983	0.546341	0.56302	0.633146	1997
VAPA	1140000000	1380000000	1820000000	734000000	1390000000	1060000000	0.275634	0.674905	0.921233	0.530212	0.635182	1998
MYH14	6060000000	7020000000	4100000000	3900000000	4690000000	7160000000	0.212153	-0.563694	0.266114	0.876485	0.635844	1999
[truncated: 1,611 more rows]
