# Supplementary material for: FGF1 supports glycolytic metabolism through the estrogen receptor in endocrine-resistant and obesity-associated breast cancer
Source: Breast Cancer Res. 2023 Aug 22;25:99. doi: 10.1186/s13058-023-01699-0 (PMC10463730; doi:10.1186/s13058-023-01699-0)
Supplement: Supplementary file 3 — Additional file 3. Table S2 Phospho-protein abundance data for proteomics analysis on MCF7 and MCF7 TAMR cells treated with vehicle, E2, or FGF1. [file 13058_2023_1699_MOESM3_ESM.xlsx]

## Sheet: Phospho-site Cluster 1
Gene	Master Protein Accessions	Sum_Index_Unique	Sum_Index_Unique_Gene	MCF7_ctrl	MCF7_E2	MCF7_FGF	TAM1_Ctrl	TAM1_E2	TAM1_FGF	MCF_E2_vs_MCF_Ctrl_log2_FC	MCF_FGF_vs_MCF_Ctrl_log2_FC	TAM_E2_vs_TAM_Ctrl_log2_FC	TAM_FGF_vs_TAM_Ctrl_log2_FC
TRIM24	O15164	O15164 S811	TRIM24 S811	0.0605769	2.08477	2.51761	1.42807	0.832494	1.62129	-5.10498	-5.37715	0.778555	-0.183071
AP3D1	O14617	O14617 S658	AP3D1 S658	0.025941	1.19595	1.11446	0.362416	0.546218	0.732759	-5.52678	-5.42497	-0.591831	-1.01569
ZYX	Q15942	Q15942 S303	ZYX S303	2.08403	362.617	348.148	181.592	184.507	188.983	-7.44292	-7.38418	-0.0229749	-0.0575559
ZYX	Q15942	Q15942 S267	ZYX S267	0.0163866	1.78037	1.60185	0.206468	0.751174	0.358898	-6.76352	-6.61108	-1.86323	-0.797659
TBX2	Q13207	Q13207 S676	TBX2 S676	12.4324	75.5789	58.5	0.542751	35.9509	28.9818	-2.60388	-2.23433	-6.04959	-5.73871
EP400	Q96L91	Q96L91 S736	EP400 S736	0.0324675	140.054	135.683	57.8378	83.1797	16.2162	-12.0747	-12.029	-0.524218	1.83458
RAB11FIP1	Q6WKZ4	Q6WKZ4 S528	RAB11FIP1 S528	0.420391	12.854	15.7759	6.15385	8.4593	3.16781	-4.93434	-5.22984	-0.45905	0.958003
DTD1	Q8TEA8	Q8TEA8 S197	DTD1 S197	0.0183929	3.35294	3.03329	0.433333	2.31944	0.106723	-7.51014	-7.3656	-2.42023	2.02161
IRF2BP1	Q8IU81	Q8IU81 S453	IRF2BP1 S453	0.474194	44.2509	35.1485	9.38679	29.3279	8.97698	-6.54409	-6.21184	-1.64357	0.0644017
HNRNPF	P31943	P31943 S310	HNRNPF S310	0.0022	0.00382166	0.00514286	0.000429795	0.000583045	9.25795e-06	-0.796694	-1.22507	-0.43996	5.53681
HNRNPF	P52597	P52597 S310	HNRNPF S310	0.0022	0.00382166	0.00514286	0.000429795	0.000583045	9.25795e-06	-0.796694	-1.22507	-0.43996	5.53681
OGFR	Q9NZT2	Q9NZT2 S349	OGFR S349	0.780096	1.82114	2.09801	0.819481	0.029916	0.0237594	-1.22312	-1.4273	4.77572	5.10814
STAT3	P40763	P40763 S727	STAT3 S727	1.31541	3.42342	3.53049	1.0201	0.0189494	0.233611	-1.37992	-1.42435	5.75041	2.12653
YBX1	P67809	P67809 S176	YBX1 S176	0.0541912	0.308995	0.286154	0.00354756	0.0658683	0.000106962	-2.51145	-2.40066	-4.21469	5.05166
TBX2	Q13207	Q13207 S360	TBX2 S360	35.9459	162.526	202	0.237918	23.8037	4.94545	-2.17677	-2.49045	-6.64458	-4.37757
EDC3	Q96F86	Q96F86 S131	EDC3 S131	0.0248361	0.883962	0.820062	0.0230841	0.0415663	0.140631	-5.15348	-5.04522	-0.848513	-2.60694
AKT1	P31749	P31749 S124	AKT1 S124	0.0921005	5.46626	6.0223	0.187648	0.0873239	0.413437	-5.8912	-6.03096	1.10358	-1.13963
UBAP2L	Q14157	Q14157 S416	UBAP2L S416	0.0100613	0.308681	0.363958	0.0017973	0.00790974	0.0900826	-4.93922	-5.17687	-2.1378	-5.64735
PPP1R10	Q96QC0	Q96QC0 S313	PPP1R10 S313	355.869	1433.49	1466.35	44.1077	0.617857	383.929	-2.01011	-2.04281	6.15761	-3.12173
ATXN1	P54253	P54253 S88	ATXN1 S88	0.452893	4.67539	7.61834	1.27235	0.0288809	3.07087	-3.36785	-4.07224	5.46124	-1.27115
KMT2A	Q03164	Q03164 S2938	KMT2A S2938	0.774611	47.3552	67.2646	1.02469	11.4008	0.00400517	-5.93391	-6.44023	-3.47587	7.99911
SEC16A	O15027	O15027 S1327	SEC16A S1327	0.0310714	0.96124	1.26702	0.0132189	0.0156019	0.00678201	-4.95124	-5.3497	-0.239117	0.962816
COPA	P53621	P53621 S173	COPA S173	0.000995595	0.0243005	0.0330986	0.00259912	0.00158685	5.49333e-05	-4.60928	-5.05507	0.711853	5.5642
ACIN1	Q9UKV3	Q9UKV3 S240	ACIN1 S240	0.000633333	0.106207	0.163889	0.00199206	0.00196319	0.0100518	-7.3897	-8.01554	0.0210637	-2.33512
TBX2	Q13207	Q13207 S342	TBX2 S342	0.279279	21.4737	35.8	1.76208	0.247853	0.192	-6.26472	-7.00211	2.82973	3.1981
NUP153	P49790	P49790 S334	NUP153 S334	0.000110169	0.120093	0.224065	0.000531017	0.00255708	0.027301	-10.0902	-10.99	-2.26766	-5.68405
KRR1	Q13601	Q13601 S3	KRR1 S3	4.43182	6.01093	8.98876	2.91379	0.00823171	1.68018	-0.439689	-1.02022	8.46749	0.794282
ARHGEF16	Q5VV41	Q5VV41 S492	ARHGEF16 S492	0.650794	0.955056	1.47388	0.466667	0.0141152	0.0534759	-0.553385	-1.17935	5.04707	3.12543
KRT18	P05783	P05783 S60	KRT18 S60	0.000182766	0.000332579	0.000472603	0.000243276	1.63158e-05	4.61967e-06	-0.863704	-1.37063	3.89825	5.71866
CTNND1	O60716	O60716 S352	CTNND1 S352	0.501706	1.08718	1.09174	0.561667	0.000135765	0.443519	-1.11567	-1.12172	12.0144	0.34072
EEF1G	P26641	P26641 T46	EEF1G T46	0.0318519	0.0622764	0.063125	0.0340141	0.000222628	0.020458	-0.967309	-0.986834	7.25536	0.733466
ZNF687	Q8N1G0	Q8N1G0 S1057	ZNF687 S1057	38.7243	58.209	65.3251	27.4432	0.633721	25.1935	-0.588003	-0.754399	5.43646	0.123393
RPS27	P42677	P42677 S11	RPS27 S11	0.395317	0.719626	0.97707	0.398098	0.00117143	0.317927	-0.864238	-1.30545	8.40871	0.324427
KIF23	Q02241	Q02241 S867	KIF23 S867	0.911111	2.86972	2.52398	1.01802	0.0255111	1.37473	-1.65521	-1.47	5.3185	-0.433381
KRT8	P05787	P05787 S274	KRT8 S274	0.000570162	0.00105855	0.00101431	0.0005104	1.01246e-06	0.00061103	-0.892647	-0.831051	8.97762	-0.259616
ARRB1	P49407	P49407 S412	ARRB1 S412	0.377088	0.899687	0.682828	0.314655	0.000299242	0.609407	-1.25452	-0.85662	10.0382	-0.953634
SON	P18583	P18583 S2031	SON S2031	0.0393657	0.697183	0.612591	0.4	0.00299671	0.341324	-4.14653	-3.95991	7.06048	0.228857
SON	P18583	P18583 S2029	SON S2029	0.0393657	0.697183	0.612591	0.4	0.00299671	0.341324	-4.14653	-3.95991	7.06048	0.228857
WDR26	Q9H7D7	Q9H7D7 S121	WDR26 S121	0.0742857	9.18478	7.08889	5.22807	0.0957447	5.64356	-6.95002	-6.57633	5.77094	-0.110328
ACTG1	P68133	P68133 S323	ACTG1 S323	0.0140896	0.0847352	0.0592126	0.00956739	1.67939e-05	0.0283673	-2.58834	-2.07128	9.15404	-1.56803
ACTG1	P63261	P63261 S323	ACTG1 S323	0.0140896	0.0847352	0.0592126	0.00956739	1.67939e-05	0.0283673	-2.58834	-2.07128	9.15404	-1.56803
ACTG1	P60709	P60709 S325	ACTG1 S325	0.0140896	0.0847352	0.0592126	0.00956739	1.67939e-05	0.0283673	-2.58834	-2.07128	9.15404	-1.56803
ACTG1	P60709	P60709 S323	ACTG1 S323	0.0140896	0.0847352	0.0592126	0.00956739	1.67939e-05	0.0283673	-2.58834	-2.07128	9.15404	-1.56803
ACTG1	P63261	P63261 S325	ACTG1 S325	0.0140896	0.0847352	0.0592126	0.00956739	1.67939e-05	0.0283673	-2.58834	-2.07128	9.15404	-1.56803
ACTG1	P68133	P68133 S325	ACTG1 S325	0.0140896	0.0847352	0.0592126	0.00956739	1.67939e-05	0.0283673	-2.58834	-2.07128	9.15404	-1.56803
THRAP3	Q9Y2W1	Q9Y2W1 S379	THRAP3 S379	0.0220243	0.200901	0.109489	0.0645946	0.000371845	0.0735632	-3.18932	-2.31362	7.44057	-0.187571
FXR2	P51116	P51116 S601	FXR2 S601	0.0121186	1.40123	0.849916	0.311155	0.115372	0.744147	-6.85333	-6.13202	1.43134	-1.25796
CIAPIN1	Q6FI81	Q6FI81 S185	CIAPIN1 S185	0.0026087	0.267045	0.185494	0.0457227	0.0574526	0.117582	-6.67761	-6.1519	-0.329461	-1.36269
PPA2	Q9H2U2	Q9H2U2 S317	PPA2 S317	0.0406618	0.111236	0.0990826	0.0874172	0.00246528	0.0350838	-1.45188	-1.28496	5.1481	1.31711
TRIP11	Q15643	Q15643 S1891	TRIP11 S1891	5.42727	36.1032	35.0575	21.3478	0.041109	14.9697	-2.73383	-2.69142	9.02042	0.512044
MKI67	P46013	P46013 S2828	MKI67 S2828	0.104714	0.428571	0.38087	0.251656	0.00027772	0.163944	-2.03308	-1.86285	9.8236	0.618251
KHDRBS1	Q07666	Q07666 S58	KHDRBS1 S58	0.031457	0.162409	0.100297	0.0953737	0.00128698	0.0560669	-2.36818	-1.67282	6.21153	0.76644
UHRF1	Q96T88	Q96T88 S287	UHRF1 S287	0.754386	7.81579	5.52359	4.19722	0.00483627	1.87042	-3.37302	-2.87223	9.76132	1.16607
SYMPK	Q92797	Q92797 S1243	SYMPK S1243	0.483763	5.37097	3.72064	3.0871	0.0947842	1.2094	-3.47281	-2.94318	5.02546	1.35197
SRRM2	Q9UQ35	Q9UQ35 S1320	SRRM2 S1320	0.0977412	1.7529	1.27673	0.894355	0.276548	0.0046	-4.16464	-3.70734	1.69332	7.60307
CCAR2	Q8N163	Q8N163 S678	CCAR2 S678	0.000333333	0.0353636	0.0272727	0.0192453	0.00335	0.0029902	-6.72916	-6.35435	2.52227	2.68619
TBC1D24	Q9ULP9	Q9ULP9 S480	TBC1D24 S480	0.156	6.43333	5.02688	4.36842	0.834615	1.69549	-5.36595	-5.01005	2.38793	1.36541
NCOR2	Q9Y618	Q9Y618 S2005	NCOR2 S2005	0.0864662	2.82069	2.8087	0.791045	0.19382	0.0955882	-5.02777	-5.02162	2.02904	3.04885
CKMT1A	P12532	P12532 T410	CKMT1A T410	4.84375e-05	0.0197381	0.0186486	0.00482759	0.00382514	0.00387931	-8.67064	-8.58873	0.335791	0.315502
PHF12	Q96QT6	Q96QT6 S131	PHF12 S131	2.29851	81.0084	55.2174	27.3856	4.31487	14.8966	-5.1393	-4.58635	2.66603	0.87844
NUP88	Q99567	Q99567 S35	NUP88 S35	0.0101724	2.73639	2.44094	1.14123	0.327824	0.934673	-8.07147	-7.90663	1.7996	0.288055
HNRNPH3	P31942	P31942 S216	HNRNPH3 S216	2.13546e-05	0.00853061	0.00608365	0.00135417	0.000834532	3.98176e-05	-8.64196	-8.15425	0.698365	5.08785
TKT	P29401	P29401 T287	TKT T287	2.0512e-05	0.0012491	0.0010202	0.000257619	8.10945e-05	5.35135e-05	-5.92827	-5.63624	1.66756	2.26726
TRIM28	Q13263	Q13263 S752	TRIM28 S752	0.00018254	0.007384	0.00509701	0.000279365	8.50394e-05	0.000745946	-5.33812	-4.80337	1.71595	-1.41692
MORC2	Q9Y6X9	Q9Y6X9 S856	MORC2 S856	0.143182	7.09877	4.72381	0.0679104	0.0860377	0.071159	-5.63165	-5.04403	-0.341336	-0.0674133
LRRFIP1	Q32MZ4	Q32MZ4 S733	LRRFIP1 S733	0.0744382	0.42782	0.25431	0.203188	0.000382937	0.00539095	-2.52289	-1.77248	9.0515	5.23614
SLC9A3R1	O14745	O14745 S2	SLC9A3R1 S2	0.00217037	0.0117958	0.00632411	0.00494647	1.10481e-05	0.00135445	-2.44226	-1.54292	8.80646	1.86869
USP5	P45974	P45974 S783	USP5 S783	0.00159429	0.1125	0.0590909	0.0358757	1.15217e-05	0.000562147	-6.14087	-5.21195	11.6044	5.99592
CCDC6	Q16204	Q16204 S52	CCDC6 S52	0.00606354	0.108431	0.0605512	0.0384786	0.00395439	0.000711779	-4.16048	-3.31992	3.28253	5.75648
SRRM2	Q9UQ35	Q9UQ35 S377	SRRM2 S377	0.0389412	0.243636	0.126667	0.0615385	0.00125424	0.00070625	-2.64536	-1.70167	5.61661	6.44517
MKI67	P46013	P46013 T761	MKI67 T761	0.000281818	0.00151282	0.00196522	0.00166225	1.78756e-05	0.000929577	-2.4244	-2.80185	6.539	0.838492
ERBB3	P21860	P21860 S982	ERBB3 S982	1.1042	50.2664	76.2987	42.2535	0.850288	34.9854	-5.50852	-6.11059	5.63498	0.272318
ADAR	P55265	P55265 S614	ADAR S614	0.000401429	0.0209764	0.0365591	0.0227988	0.00122601	0.015836	-5.70748	-6.50895	4.21692	0.525756
SRRM2	Q9UQ35	Q9UQ35 S1693	SRRM2 S1693	0.0362941	0.230303	0.367333	0.149704	1.85311e-05	0.121875	-2.66573	-3.33928	12.9799	0.296712
ERBB3	P21860	P21860 S686	ERBB3 S686	41.5241	141.563	168.506	76.0563	0.0479846	58.6006	-1.76942	-2.02078	10.6303	0.376153
SNW1	Q13573	Q13573 S232	SNW1 S232	0.779214	3.03391	3.63159	2.22412	0.0136877	1.62333	-1.96108	-2.22051	7.34421	0.45428
NIPBL	Q6KC79	Q6KC79 S318	NIPBL S318	9.5098	16.7477	23.8256	16.9074	0.464225	10.0405	-0.81648	-1.32503	5.18669	0.751819
HMG20A	Q9NP66	Q9NP66 S105	HMG20A S105	5.99278	33.92	51.4317	20.6154	0.205926	7.67389	-2.50084	-3.10136	6.64545	1.42569
MCM7	P33993	P33993 S121	MCM7 S121	0.00578231	0.0234797	0.0358182	0.0182464	0.000346429	0.00100571	-2.0217	-2.63097	5.71891	4.18132
SRRM2	Q9UQ35	Q9UQ35 S536	SRRM2 S536	0.000870588	0.0836364	0.106	0.0525444	0.0166102	0.00368125	-6.586	-6.92786	1.66147	3.83527
CDK12	Q9NYV4	Q9NYV4 T514	CDK12 T514	0.507477	14.9888	20.2247	10.253	4.33945	2.66467	-4.8844	-5.31663	1.24046	1.94401
SON	P18583	P18583 S2129	SON S2129	0.0146082	0.522535	0.640436	0.246784	0.00188804	0.000868721	-5.16068	-5.4542	7.03022	8.15014
EIF3J	O75822	O75822 T109	EIF3J T109	0.00679856	0.983051	1.14551	0.44086	0.00831193	0.0707692	-7.17589	-7.39655	5.72899	2.63913
MSH6	P52701	P52701 S137	MSH6 S137	0.0019244	0.250597	0.260448	0.1053	0.00248551	0.0241872	-7.02482	-7.08044	5.40483	2.1222
PLEC	Q15149	Q15149 S4622	PLEC S4622	0.000909091	0.0122464	0.0148182	0.00975248	9.00452e-05	0.000200676	-3.75179	-4.0268	6.75897	5.60283
DDX54	Q8TDD1	Q8TDD1 S75	DDX54 S75	0.125517	3.58594	4.58937	2.2193	0.316667	0.946429	-4.83639	-5.19234	2.80907	1.22954
SRRM1	Q8IYB3	Q8IYB3 S463	SRRM1 S463	0.0676442	2.24328	2.43743	1.57911	0.479441	0.580046	-5.0515	-5.17125	1.71969	1.44487
SRRM1	Q8IYB3	Q8IYB3 S465	SRRM1 S465	0.00129808	1.8694	2.32804	1.40553	0.374825	0.386311	-10.492	-10.8085	1.90682	1.86328
EHBP1L1	Q8N3D4	Q8N3D4 S310	EHBP1L1 S310	0.460385	156.379	200	128.652	17.561	52.4038	-8.40799	-8.76294	2.87303	1.29573
SPAG9	O60271	O60271 T217	SPAG9 T217	0.377934	0.973648	1.46667	1.10548	0.000280597	0.0267773	-1.36526	-1.95633	11.9439	5.36752
CHD4	Q14839	Q14839 S531	CHD4 S531	0.0796667	0.254054	0.347876	0.321212	0.00105604	0.0377778	-1.67309	-2.12653	8.24872	3.08792
PHF12	Q96QT6	Q96QT6 T671	PHF12 T671	0.659701	48.8235	74.6377	66.0131	1.12828	8.91954	-6.20962	-6.82195	5.87055	2.88771
MIA2	Q96PC5	Q96PC5 S1144	MIA2 S1144	0.42449	4.10526	4.62725	5.09346	0.409091	0.0858511	-3.27367	-3.44635	3.63815	5.89067
TJP3	O95049	O95049 S164	TJP3 S164	0.0155606	0.507622	0.557566	0.589928	0.380952	0.00706625	-5.02778	-5.16317	0.630928	6.38345

## Sheet: Phospho-site Cluster 2
Gene	Master Protein Accessions	Sum_Index_Unique	Sum_Index_Unique_Gene	MCF7_ctrl	MCF7_E2	MCF7_FGF	TAM1_Ctrl	TAM1_E2	TAM1_FGF	MCF_E2_vs_MCF_Ctrl_log2_FC	MCF_FGF_vs_MCF_Ctrl_log2_FC	TAM_E2_vs_TAM_Ctrl_log2_FC	TAM_FGF_vs_TAM_Ctrl_log2_FC
RRP1B	Q14684	Q14684 S732	RRP1B S732	0.906883	1.55294	3.12551	0.007343	0.748858	1.06897	-0.776015	-1.7851	-6.67218	-7.18563
PXN	P49023	P49023 S106	PXN S106	0.0793254	0.393678	0.942857	0.0044898	0.132967	0.408898	-2.31116	-3.57119	-4.88827	-6.50895
RPS8	P62241	P62241 T130	RPS8 T130	0.000418782	0.0225926	0.0610329	0.000102119	0.00616558	0.0142938	-5.75351	-7.18724	-5.91592	-7.129
PCF11	O94913	O94913 T1530	PCF11 T1530	0.0527197	0.119588	0.198013	0.00203145	0.0294175	0.107792	-1.18166	-1.90918	-3.85609	-5.7296
CUL4A	Q13619	Q13619 S10	CUL4A S10	2.78291	8.0456	16.9681	2.84589	0.0641935	1.84252	-1.53161	-2.60816	5.47031	0.6272
KMT2A	Q03164	Q03164 S2167	KMT2A S2167	2.41969	11.864	27.2646	6.25514	0.212062	0.0912145	-2.29369	-3.49413	4.88248	6.09964
COBLL1	Q53SF7	Q53SF7 S821	COBLL1 S821	0.0360967	1.72798	5.60194	0.189381	0.014252	0.0608939	-5.58108	-7.27792	3.73205	1.63692
KMT2A	Q03164	Q03164 T1845	KMT2A T1845	0.419689	7.9597	24.1704	0.613169	0.179767	0.330749	-4.24532	-5.84778	1.77016	0.890546
TEX2	Q8IWB9	Q8IWB9 S295	TEX2 S295	0.0045625	0.105455	0.287692	0.0459048	0.0144753	0.0133583	-4.53065	-5.97856	1.66505	1.78091
CTU2	Q2VPK5	Q2VPK5 S419	CTU2 S419	0.564767	24.4635	59.1304	5.71429	0.67757	0.427935	-5.43683	-6.7101	3.07613	3.73911
HIRIP3	Q9BW71	Q9BW71 S87	HIRIP3 S87	0.855652	276.824	549.784	8.36694	1.68056	11.6301	-8.33773	-9.32762	2.31576	-0.475097
TBX2	Q13207	Q13207 S336	TBX2 S336	18.5676	236.211	701.8	121.836	0.431902	171.101	-3.66922	-5.2402	8.14003	-0.489903
WIZ	O95785	O95785 S1146	WIZ S1146	1.0545	12.5514	41.6717	4.51038	0.0211287	4.60488	-3.57322	-5.30443	7.7379	-0.0299144
PDXDC1	Q6P996	Q6P996 S718	PDXDC1 S718	0.00162162	0.0667396	0.14814	0.0281481	0.0125123	0.0253275	-5.36303	-6.51338	1.16969	0.152335
NUP153	P49790	P49790 S614	NUP153 S614	2.30169e-05	0.0317757	0.0850467	0.0208437	0.00319635	0.0127682	-10.431	-11.8513	2.70511	0.707058
MKI67	P46013	P46013 S2223	MKI67 S2223	0.120875	0.14652	0.323478	0.0874172	0.000590674	0.111831	-0.277578	-1.42015	7.20941	-0.355331
MTA3	Q9BTC8	Q9BTC8 S428	MTA3 S428	11.9322	9.35622	24.4624	0.000737589	0.986547	0.12803	0.350862	-1.0357	-10.3854	-7.43945
PKP3	Q9Y446	Q9Y446 S123	PKP3 S123	7.32955	10.5488	16.5848	0.117734	4.75362	0.0254354	-0.525281	-1.17806	-5.33542	2.21062
KPNA2	P52292	P52292 S62	KPNA2 S62	0.436574	0.0643885	0.482625	0.101818	0.0153219	0.00154348	2.76135	-0.144678	2.73233	6.04367
FBL	P22087	P22087 S124	FBL S124	0.0884354	0.000186047	0.107563	0.000795276	0.00101027	0.000121659	8.89282	-0.282487	-0.34522	2.70861
AHCTF1	Q8WYP5	Q8WYP5 S1142	AHCTF1 S1142	20.6522	3.64397	26.9521	1.3578	0.342132	0.0392308	2.50271	-0.384106	1.98864	5.11314
TRPS1	Q9UHF7	Q9UHF7 S892	TRPS1 S892	0.0279643	0.010719	0.032538	0.0002656	0.00504695	0.0102532	1.38342	-0.218538	-4.24808	-5.27067
KMT2A	Q03164	Q03164 S2121	KMT2A S2121	19.2746	0.00534005	59.1928	0.337449	0.324903	0.590439	11.8176	-1.61872	0.0546598	-0.807121
AHNAK	Q09666	Q09666 S3426	AHNAK S3426	0.00228571	0.000135135	0.00553719	0.000423684	0.0001288	1.16026e-06	4.08017	-1.27651	1.71786	8.5124
MYBBP1A	Q9BQG0	Q9BQG0 S1290	MYBBP1A S1290	0.0117797	0.000238839	0.0229586	0.00079661	0.000471605	0.000292982	5.62411	-0.962735	0.756295	1.44306
ZCCHC8	Q6NZY4	Q6NZY4 T492	ZCCHC8 T492	13.7745	0.0672131	26.3551	0.719424	1.10648	0.0296296	7.67904	-0.936083	-0.621064	4.60173
SNTB2	Q13425	Q13425 S393	SNTB2 S393	9.83607	3.29612	18.5683	2.59756	3.39806	0.071831	1.57731	-0.916687	-0.387553	5.17641
TRIM28	Q13263	Q13263 S473	TRIM28 S473	0.110238	0.12952	0.273881	0.145238	0.00160079	0.195135	-0.232552	-1.31292	6.50349	-0.426054
METTL3	Q86U44	Q86U44 S43	METTL3 S43	20	27.5122	185	86.5672	0.880531	161.538	-0.460071	-3.20945	6.6193	-0.899986
MBD1	Q9UIS9	Q9UIS9 S297	MBD1 S297	8.85499	148.78	298.17	111.765	20.5278	166.323	-4.07055	-5.0735	2.44482	-0.573523
REPS1	Q96D71	Q96D71 S709	REPS1 S709	8.64865	187.052	464.423	196.364	44.1584	218.978	-4.43482	-5.74682	2.15277	-0.157259
TOP2B	Q02880	Q02880 T1292	TOP2B T1292	0.00103101	0.0174729	0.043	0.0177251	0.0012757	0.0211765	-4.08299	-5.38221	3.79643	-0.256667
ZC3H13	Q5T200	Q5T200 S318	ZC3H13 S318	8.30508	27.8755	67.4342	19.6063	0.52657	39.6939	-1.74693	-3.02141	5.21855	-1.0176
ZC3H13	Q5T200	Q5T200 S325	ZC3H13 S325	8.30508	27.8755	67.4342	19.6063	0.52657	39.6939	-1.74693	-3.02141	5.21855	-1.0176
STMN1	P16949	P16949 S25	STMN1 S25	0.309353	0.472376	2.16627	0.149112	0.00264762	0.53038	-0.610683	-2.80789	5.81556	-1.83063
ZC3H13	Q5T200	Q5T200 S943	ZC3H13 S943	23.0751	25.7143	121.711	0.826772	7.05314	36.4796	-0.156236	-2.39905	-3.0927	-5.46346
NUP153	P49790	P49790 S516	NUP153 S516	0.00138983	0.153972	0.852804	0.205459	0.00691781	0.238754	-6.79161	-9.26116	4.89239	-0.216676
NCBP1	Q09161	Q09161 S22	NCBP1 S22	0.613003	0.738386	3.38235	0.924051	0.00655431	1.37358	-0.268481	-2.46406	7.13938	-0.571902
INTS5	Q6P9B9	Q6P9B9 S1010	INTS5 S1010	0.126562	0.156615	4.77922	0.889925	0.609009	1.54737	-0.307376	-5.23885	0.547221	-0.79806
KMT2A	Q03164	Q03164 S3036	KMT2A S3036	1.32383	0.0375315	7.80269	0.34321	0.898833	2.94574	5.14048	-2.55925	-1.38896	-3.10147
TRAFD1	O14545	O14545 S470	TRAFD1 S470	0.12562	0.794769	1.9117	0.918095	0.623596	0.0104698	-2.66147	-3.92772	0.558033	6.45434
SP110	Q9HB58	Q9HB58 S380	SP110 S380	1.46552	116.981	334.194	128.421	77.2917	8.08383	-6.31872	-7.83313	0.732497	3.9897
HNRNPL	P14866	P14866 S101	HNRNPL S101	0.000342486	0.0179348	0.0347025	0.0108127	0.000124274	0.00804378	-5.71057	-6.66285	6.44305	0.426778
FASN	P49327	P49327 S207	FASN S207	0.000564644	0.00860963	0.0163812	0.00837838	2.79518e-05	0.00339623	-3.93054	-4.85856	8.22759	1.30274
NCOR2	Q9Y618	Q9Y618 S2258	NCOR2 S2258	0.0660902	8.06897	17.2174	8.43284	0.0520225	1.7598	-6.9318	-8.02521	7.34074	2.2606
TRIM28	Q13263	Q13263 S258	TRIM28 S258	9.7619e-06	0.0003888	0.00102239	0.00048254	1.17323e-05	0.000265766	-5.31572	-6.71056	5.36209	0.860492
MTA3	Q9BTC8	Q9BTC8 S430	MTA3 S430	0.586441	10.7296	33.871	5.86525	8.87892	2.60985	-4.19347	-5.85192	-0.598193	1.16823
FLNA	P21333	P21333 S1459	FLNA S1459	0.00090796	0.01785	0.0530843	0.00912959	0.00978559	0.000565733	-4.29715	-5.86951	-0.100108	4.01236
ANK3	Q12955	Q12955 S4342	ANK3 S4342	0.7	20.025	86.6407	8.84615	12.3892	6.54369	-4.83831	-6.95155	-0.485962	0.434946
ZC3H13	Q5T200	Q5T200 S198	ZC3H13 S198	121.585	763.37	4976.97	181.496	449.275	273.98	-2.65042	-5.35523	-1.30766	-0.59413
ZCCHC8	Q6NZY4	Q6NZY4 S658	ZCCHC8 S658	0.05	3.82514	38.785	0.119424	0.0648148	1.34127	-6.25744	-9.59936	0.881703	-3.48943
RRP1	P56182	P56182 S383	RRP1 S383	0.0117662	0.106856	0.597765	0.00639344	0.00447894	0.0201331	-3.18294	-5.66685	0.513437	-1.65491
MARCKS	P29966	P29966 S101	MARCKS S101	0.00387226	0.19338	0.760345	0.229483	0.179515	0.213622	-5.64212	-7.61734	0.354281	0.103327
MARCKS	P29966	P29966 S118	MARCKS S118	0.00138922	0.120383	0.367241	0.0981763	0.0603524	0.110423	-6.43721	-8.04631	0.701963	-0.169596
PLEC	Q15149	Q15149 T4030	PLEC T4030	0.000102797	0.000223188	0.00581818	0.00123267	0.000638009	0.000222297	-1.11846	-5.8227	0.950142	2.47123
SUGP2	Q8IX01	Q8IX01 S315	SUGP2 S315	0.00221739	0.00779935	0.0929047	0.0306283	0.00603448	0.0130625	-1.81449	-5.38882	2.34356	1.22943
CRACDL	Q6NV74	Q6NV74 S92	CRACDL S92	0.0142157	1.91129	43.0137	13.8583	0.851301	1.0302	-7.07092	-11.5631	4.02493	3.74975
SP1	P08047	P08047 S7	SP1 S7	0.0604317	0.065	2.00562	0.641711	0.000247059	0.0265849	-0.105135	-5.0526	11.3429	4.59325
ATXN2L	Q8WWM7	Q8WWM7 S111	ATXN2L S111	0.0306717	0.000833333	0.279624	0.101948	0.0200847	0.0657778	5.20187	-3.18851	2.34366	0.632162
KRT5	P35908	P35908 S181	KRT5 S181	0.804094	2.78388	23.4646	2.78581	0.087037	0.210657	-1.79166	-4.86698	5.00032	3.72513
KRT5	Q3SY84	Q3SY84 S181	KRT5 S181	0.804094	2.78388	23.4646	2.78581	0.087037	0.210657	-1.79166	-4.86698	5.00032	3.72513
KRT5	P13647	P13647 S104	KRT5 S104	0.804094	2.78388	23.4646	2.78581	0.087037	0.210657	-1.79166	-4.86698	5.00032	3.72513
KRT5	Q3SY84	Q3SY84 S196	KRT5 S196	0.804094	2.78388	23.4646	2.78581	0.087037	0.210657	-1.79166	-4.86698	5.00032	3.72513
KRT5	P08729	P08729 S155	KRT5 S155	0.804094	2.78388	23.4646	2.78581	0.087037	0.210657	-1.79166	-4.86698	5.00032	3.72513
KRT5	Q5XKE5	Q5XKE5 S181	KRT5 S181	0.804094	2.78388	23.4646	2.78581	0.087037	0.210657	-1.79166	-4.86698	5.00032	3.72513
KRT5	P19013	P19013 S104	KRT5 S104	0.804094	2.78388	23.4646	2.78581	0.087037	0.210657	-1.79166	-4.86698	5.00032	3.72513
KRT5	P05787	P05787 S104	KRT5 S104	0.804094	2.78388	23.4646	2.78581	0.087037	0.210657	-1.79166	-4.86698	5.00032	3.72513
KRT5	P35908	P35908 S104	KRT5 S104	0.804094	2.78388	23.4646	2.78581	0.087037	0.210657	-1.79166	-4.86698	5.00032	3.72513
KRT5	P35908	P35908 S143	KRT5 S143	0.804094	2.78388	23.4646	2.78581	0.087037	0.210657	-1.79166	-4.86698	5.00032	3.72513
KRT5	Q01546	Q01546 S155	KRT5 S155	0.804094	2.78388	23.4646	2.78581	0.087037	0.210657	-1.79166	-4.86698	5.00032	3.72513
KRT5	Q3SY84	Q3SY84 S143	KRT5 S143	0.804094	2.78388	23.4646	2.78581	0.087037	0.210657	-1.79166	-4.86698	5.00032	3.72513
KRT5	P05787	P05787 S155	KRT5 S155	0.804094	2.78388	23.4646	2.78581	0.087037	0.210657	-1.79166	-4.86698	5.00032	3.72513
KRT5	Q3SY84	Q3SY84 S150	KRT5 S150	0.804094	2.78388	23.4646	2.78581	0.087037	0.210657	-1.79166	-4.86698	5.00032	3.72513
KRT5	P35908	P35908 S150	KRT5 S150	0.804094	2.78388	23.4646	2.78581	0.087037	0.210657	-1.79166	-4.86698	5.00032	3.72513
KRT5	Q5XKE5	Q5XKE5 S155	KRT5 S155	0.804094	2.78388	23.4646	2.78581	0.087037	0.210657	-1.79166	-4.86698	5.00032	3.72513
KRT5	P08729	P08729 S104	KRT5 S104	0.804094	2.78388	23.4646	2.78581	0.087037	0.210657	-1.79166	-4.86698	5.00032	3.72513
KRT5	Q01546	Q01546 S181	KRT5 S181	0.804094	2.78388	23.4646	2.78581	0.087037	0.210657	-1.79166	-4.86698	5.00032	3.72513
KRT5	P13647	P13647 S155	KRT5 S155	0.804094	2.78388	23.4646	2.78581	0.087037	0.210657	-1.79166	-4.86698	5.00032	3.72513
KRT5	P19013	P19013 S150	KRT5 S150	0.804094	2.78388	23.4646	2.78581	0.087037	0.210657	-1.79166	-4.86698	5.00032	3.72513
KRT5	P35908	P35908 S155	KRT5 S155	0.804094	2.78388	23.4646	2.78581	0.087037	0.210657	-1.79166	-4.86698	5.00032	3.72513
KRT5	P08729	P08729 S150	KRT5 S150	0.804094	2.78388	23.4646	2.78581	0.087037	0.210657	-1.79166	-4.86698	5.00032	3.72513
KRT5	Q3SY84	Q3SY84 S155	KRT5 S155	0.804094	2.78388	23.4646	2.78581	0.087037	0.210657	-1.79166	-4.86698	5.00032	3.72513
KRT5	P19013	P19013 S155	KRT5 S155	0.804094	2.78388	23.4646	2.78581	0.087037	0.210657	-1.79166	-4.86698	5.00032	3.72513
KRT5	P13647	P13647 S150	KRT5 S150	0.804094	2.78388	23.4646	2.78581	0.087037	0.210657	-1.79166	-4.86698	5.00032	3.72513
KRT5	Q01546	Q01546 S143	KRT5 S143	0.804094	2.78388	23.4646	2.78581	0.087037	0.210657	-1.79166	-4.86698	5.00032	3.72513
KRT5	P19013	P19013 S181	KRT5 S181	0.804094	2.78388	23.4646	2.78581	0.087037	0.210657	-1.79166	-4.86698	5.00032	3.72513
KRT5	Q5XKE5	Q5XKE5 S196	KRT5 S196	0.804094	2.78388	23.4646	2.78581	0.087037	0.210657	-1.79166	-4.86698	5.00032	3.72513
KRT5	Q5XKE5	Q5XKE5 S150	KRT5 S150	0.804094	2.78388	23.4646	2.78581	0.087037	0.210657	-1.79166	-4.86698	5.00032	3.72513
KRT5	P05787	P05787 S181	KRT5 S181	0.804094	2.78388	23.4646	2.78581	0.087037	0.210657	-1.79166	-4.86698	5.00032	3.72513
KRT5	Q3SY84	Q3SY84 S191	KRT5 S191	0.804094	2.78388	23.4646	2.78581	0.087037	0.210657	-1.79166	-4.86698	5.00032	3.72513
KRT5	Q01546	Q01546 S196	KRT5 S196	0.804094	2.78388	23.4646	2.78581	0.087037	0.210657	-1.79166	-4.86698	5.00032	3.72513
KRT5	P05787	P05787 S150	KRT5 S150	0.804094	2.78388	23.4646	2.78581	0.087037	0.210657	-1.79166	-4.86698	5.00032	3.72513
KRT5	P13647	P13647 S181	KRT5 S181	0.804094	2.78388	23.4646	2.78581	0.087037	0.210657	-1.79166	-4.86698	5.00032	3.72513
KRT5	P05787	P05787 S196	KRT5 S196	0.804094	2.78388	23.4646	2.78581	0.087037	0.210657	-1.79166	-4.86698	5.00032	3.72513
KRT5	P08729	P08729 S181	KRT5 S181	0.804094	2.78388	23.4646	2.78581	0.087037	0.210657	-1.79166	-4.86698	5.00032	3.72513
KRT5	P05787	P05787 S191	KRT5 S191	0.804094	2.78388	23.4646	2.78581	0.087037	0.210657	-1.79166	-4.86698	5.00032	3.72513
KRT5	Q01546	Q01546 S191	KRT5 S191	0.804094	2.78388	23.4646	2.78581	0.087037	0.210657	-1.79166	-4.86698	5.00032	3.72513
KRT5	P19013	P19013 S191	KRT5 S191	0.804094	2.78388	23.4646	2.78581	0.087037	0.210657	-1.79166	-4.86698	5.00032	3.72513
KRT5	P05787	P05787 S143	KRT5 S143	0.804094	2.78388	23.4646	2.78581	0.087037	0.210657	-1.79166	-4.86698	5.00032	3.72513
KRT5	P08729	P08729 S191	KRT5 S191	0.804094	2.78388	23.4646	2.78581	0.087037	0.210657	-1.79166	-4.86698	5.00032	3.72513
KRT5	P35908	P35908 S191	KRT5 S191	0.804094	2.78388	23.4646	2.78581	0.087037	0.210657	-1.79166	-4.86698	5.00032	3.72513
KRT5	Q01546	Q01546 S150	KRT5 S150	0.804094	2.78388	23.4646	2.78581	0.087037	0.210657	-1.79166	-4.86698	5.00032	3.72513
KRT5	Q5XKE5	Q5XKE5 S143	KRT5 S143	0.804094	2.78388	23.4646	2.78581	0.087037	0.210657	-1.79166	-4.86698	5.00032	3.72513
KRT5	P13647	P13647 S143	KRT5 S143	0.804094	2.78388	23.4646	2.78581	0.087037	0.210657	-1.79166	-4.86698	5.00032	3.72513
KRT5	P19013	P19013 S196	KRT5 S196	0.804094	2.78388	23.4646	2.78581	0.087037	0.210657	-1.79166	-4.86698	5.00032	3.72513
KRT5	P13647	P13647 S191	KRT5 S191	0.804094	2.78388	23.4646	2.78581	0.087037	0.210657	-1.79166	-4.86698	5.00032	3.72513
KRT5	P08729	P08729 S143	KRT5 S143	0.804094	2.78388	23.4646	2.78581	0.087037	0.210657	-1.79166	-4.86698	5.00032	3.72513
KRT5	P13647	P13647 S196	KRT5 S196	0.804094	2.78388	23.4646	2.78581	0.087037	0.210657	-1.79166	-4.86698	5.00032	3.72513
KRT5	P35908	P35908 S196	KRT5 S196	0.804094	2.78388	23.4646	2.78581	0.087037	0.210657	-1.79166	-4.86698	5.00032	3.72513
KRT5	P08729	P08729 S196	KRT5 S196	0.804094	2.78388	23.4646	2.78581	0.087037	0.210657	-1.79166	-4.86698	5.00032	3.72513
KRT5	Q5XKE5	Q5XKE5 S191	KRT5 S191	0.804094	2.78388	23.4646	2.78581	0.087037	0.210657	-1.79166	-4.86698	5.00032	3.72513
KRT5	Q5XKE5	Q5XKE5 S104	KRT5 S104	0.804094	2.78388	23.4646	2.78581	0.087037	0.210657	-1.79166	-4.86698	5.00032	3.72513
KRT5	Q3SY84	Q3SY84 S104	KRT5 S104	0.804094	2.78388	23.4646	2.78581	0.087037	0.210657	-1.79166	-4.86698	5.00032	3.72513
KRT5	P19013	P19013 S143	KRT5 S143	0.804094	2.78388	23.4646	2.78581	0.087037	0.210657	-1.79166	-4.86698	5.00032	3.72513
KRT5	Q01546	Q01546 S104	KRT5 S104	0.804094	2.78388	23.4646	2.78581	0.087037	0.210657	-1.79166	-4.86698	5.00032	3.72513
ZNF280C	Q8ND82	Q8ND82 S80	ZNF280C S80	1.79832	6.66038	68.75	7.9661	0.349398	0.312037	-1.88895	-5.25664	4.51093	4.67408
USP32	Q8NFA0	Q8NFA0 T1326	USP32 T1326	0.222973	1.06785	12.2864	1.91284	0.0509874	0.147692	-2.25976	-5.78405	5.22943	3.69505
ATP13A1	Q9HD20	Q9HD20 S935	ATP13A1 S935	0.00613115	0.0672018	0.589286	0.110204	0.0140429	0.00856125	-3.45427	-6.58667	2.97226	3.68621
ANK3	Q12955	Q12955 S1459	ANK3 S1459	5.51908	1.68961	110.636	17.9087	0.387283	0.025534	1.70774	-4.32524	5.53112	9.45402
USP8	P40818	P40818 S452	USP8 S452	0.119614	0.174497	4.58228	0.7592	0.00528492	0.0240183	-0.544811	-5.25961	7.16646	4.98228
FKBP3	Q00688	Q00688 S34	FKBP3 S34	0.00780952	0.00724	0.0525424	0.0112757	0.000237903	0.00410714	0.109245	-2.75017	5.5667	1.45701
SIN3A	Q96ST3	Q96ST3 S274	SIN3A S274	0.00191018	0.161963	1.18705	0.266071	0.0107339	0.148742	-6.40581	-9.27946	4.63156	0.839
CLCC1	Q96S66	Q96S66 S438	CLCC1 S438	0.0623529	0.368786	4.00875	0.874446	0.0131687	0.447699	-2.56425	-6.00655	6.05318	0.965841
TJP2	Q9UDY2	Q9UDY2 S130	TJP2 S130	0.0391791	0.139552	2.58134	0.317857	0.0183333	0.494211	-1.83265	-6.04189	4.11584	-0.636747
NCOR2	Q9Y618	Q9Y618 S1778	NCOR2 S1778	0.165414	0.0917241	11.3043	1.86567	0.0837079	1.09314	0.850704	-6.09466	4.47819	0.771221
YTHDC1	Q96MU7	Q96MU7 S424	YTHDC1 S424	0.060625	0.0182081	0.994152	0.111979	0.00291716	0.00545	1.73533	-4.03548	5.26252	4.36083
CAMSAP3	Q9P1Y5	Q9P1Y5 T799	CAMSAP3 T799	11.6667	5.44787	193.66	8.35396	0.042872	0.197414	1.09863	-4.05306	7.60628	5.40317
PHF2	O75151	O75151 S655	PHF2 S655	0.276636	0.00619134	5.00938	0.250877	0.0877778	0.0542515	5.48159	-4.17857	1.51505	2.20925
SUPT6H	Q7KZ85	Q7KZ85 T1523	SUPT6H T1523	5.80128	3.07534	90.3346	6.65272	0.149007	4.38261	0.915625	-3.96083	5.4805	0.602154
ANK3	Q12955	Q12955 S4298	ANK3 S4298	0.549618	0.38423	53.4371	1.82452	0.0211946	0.526214	0.516459	-6.60327	6.42768	1.7938
REPS1	Q96D71	Q96D71 S482	REPS1 S482	0.00575676	0.689243	85.0962	2.80909	0.243564	0.587591	-6.90361	-13.8516	3.52773	2.25722
THOC2	Q8NI27	Q8NI27 T1443	THOC2 T1443	0.0207453	0.0169231	1.13182	0.054359	0.0203352	0.0449289	0.293796	-5.76971	1.41854	0.274874
FAM83H	Q6ZRV2	Q6ZRV2 S837	FAM83H S837	0.00183434	0.00250696	0.135802	0.00389831	0.00697733	0.00225505	-0.450682	-6.21011	-0.839828	0.789687
CAMSAP3	Q9P1Y5	Q9P1Y5 S554	CAMSAP3 S554	1.16667	0.01	180.692	0.386139	0.209157	0.0583621	6.86625	-7.27499	0.884532	2.72602
CAMSAP3	Q9P1Y5	Q9P1Y5 S368	CAMSAP3 S368	0.783333	3.37739	927.954	0.438119	0.291363	0.236207	-2.10821	-10.2102	0.588504	0.891271
NFIC	P08651	P08651 S339	NFIC S339	25.5597	82.8283	10260.1	34.4954	20.3883	45.8506	-1.69625	-8.64896	0.75866	-0.410537
MARK2	Q7KZI7	Q7KZI7 S571	MARK2 S571	1.14199	1.23223	57.1984	0.105464	0.121269	0.00570866	-0.109721	-5.64636	-0.201457	4.20746
CDC27	P30260	P30260 S364	CDC27 S364	2.64423	2.11009	139.195	0.178682	0.0297052	0.581066	0.325542	-5.71811	2.58861	-1.70131
NF2	P35240	P35240 S518	NF2 S518	1.39597	0.0359048	45.7364	0.309963	0.0374856	0.0571429	5.28095	-5.034	3.04769	2.43945
FKBP15	Q5T1M5	Q5T1M5 S346	FKBP15 S346	0.256219	1.13121	15.1619	0.770093	0.565833	0.853659	-2.14242	-5.88693	0.444656	-0.148626
PELP1	Q8IZL8	Q8IZL8 S658	PELP1 S658	0.00290244	0.0141743	0.179038	0.00451613	0.00295455	0.00474576	-2.28794	-5.94685	0.612151	-0.0715533
PALLD	Q8WX93	Q8WX93 S893	PALLD S893	8.0083	27.7863	328.438	16.8889	3.91473	15.7534	-1.7948	-5.35798	2.10909	0.100409
ZC3HC1	Q86WB0	Q86WB0 S395	ZC3HC1 S395	2.59006	5.56928	84.4922	3.6349	0.0911226	3.27809	-1.10451	-5.02776	5.31796	0.149061
ZC3H13	Q5T200	Q5T200 S877	ZC3H13 S877	309.927	765.568	14868.4	381.496	30.0483	632.653	-1.3046	-5.58418	3.66631	-0.729746
PCBP2	Q15366	Q15366 S272	PCBP2 S272	0.00139726	0.00570807	0.118954	0.00213665	0.000738255	0.00182105	-2.0304	-6.41166	1.53316	0.230575
AFF4	Q9UHB7	Q9UHB7 S694	AFF4 S694	0.609272	1.94595	41.4747	1.01835	0.181481	0.221333	-1.67531	-6.089	2.48834	2.20194
SRSF9	Q13242	Q13242 S211	SRSF9 S211	0.0432787	0.0594937	1.51553	0.064	0.0120382	0.0330859	-0.459079	-5.13002	2.41045	0.951854
CAMSAP3	Q9P1Y5	Q9P1Y5 S1074	CAMSAP3 S1074	1.99206	29.6623	389.049	14.604	0.133195	1.75	-3.89629	-7.60954	6.77668	3.06093
TMPO	P42166	P42166 S310	TMPO S310	0.00951012	0.0234426	0.321642	0.017686	0.00147788	0.00147508	-1.3016	-5.07985	3.58101	3.58374
NOTCH3	Q9UM47	Q9UM47 S2032	NOTCH3 S2032	0.913043	5.97222	71.9818	7.14286	1.78519	3.45455	-2.70951	-6.3008	2.00043	1.04801
SLC12A2	P55011	P55011 S994	SLC12A2 S994	0.000891026	0.00229032	0.0464329	0.00167488	0.00266667	0.00554331	-1.36201	-5.70354	-0.670982	-1.72669
ZC3HC1	Q86WB0	Q86WB0 S321	ZC3HC1 S321	6.82971	18.4474	278.613	12.2785	13.9204	26.5141	-1.43352	-5.35029	-0.181061	-1.11062
ZC3H13	Q5T200	Q5T200 S209	ZC3H13 S209	6.53753	56.4103	578.947	50	0.0681159	58.6735	-3.10914	-6.46854	9.51972	-0.23078
NCOR2	Q9Y618	Q9Y618 S943	NCOR2 S943	0.159398	3.61379	19.3043	5.11194	0.197753	1.44608	-4.5028	-6.92014	4.6921	1.82173
SYTL2	Q9HCH5	Q9HCH5 S344	SYTL2 S344	0.00670157	0.136526	0.477295	0.116533	0.00586434	0.0261652	-4.34853	-6.15424	4.31263	2.15502
MYEF2	Q9P2K5	Q9P2K5 S17	MYEF2 S17	0.0268546	4.16404	17.6773	3.15764	0.268203	0.708791	-7.27667	-9.36251	3.55745	2.15541
GGA3	Q9NZ52	Q9NZ52 S159	GGA3 S159	0.346278	36.2429	160.784	44.4744	11.596	0.335433	-6.70962	-8.85898	1.93934	7.05081
TCOF1	Q13428	Q13428 S503	TCOF1 S503	0.0109977	0.0255639	0.122124	0.0482857	0.000114815	0.0115663	-1.2169	-3.47307	8.71614	2.06167
PKP3	Q9Y446	Q9Y446 S331	PKP3 S331	0.139773	1.65854	8.84521	3.13793	0.218551	0.0377309	-3.56876	-5.98374	3.84377	6.37792
MIDEAS	Q6PJG2	Q6PJG2 T655	MIDEAS T655	0.597521	0.963768	3.72659	1.19833	0.0220532	0.0966499	-0.689697	-2.6408	5.76389	3.63211
NKAP	Q8N5F7	Q8N5F7 S149	NKAP S149	2.1374	2.08642	8.70079	1.08922	0.214754	0.021236	0.0348306	-2.02529	2.34254	5.68064
SVIL	O95425	O95425 S1225	SVIL S1225	0.0806931	0.133333	0.745743	0.0806481	0.0215164	0.0012551	-0.724521	-3.20816	1.90621	6.00576
DIDO1	Q9BTC0	Q9BTC0 S1260	DIDO1 S1260	0.031	0.0199739	0.181887	0.0151148	0.000153597	0.00279383	0.634153	-2.5527	6.62066	2.43564
DIDO1	Q9BTC0	Q9BTC0 S1254	DIDO1 S1254	0.031	0.0199739	0.181887	0.0151148	0.000153597	0.00279383	0.634153	-2.5527	6.62066	2.43564
SYMPK	Q92797	Q92797 S494	SYMPK S494	0.0156452	0.0139032	0.537367	0.497487	0.0627698	0.0401566	0.170297	-5.10212	2.98652	3.63095
NEURL4	Q96JN8	Q96JN8 S502	NEURL4 S502	146.903	5.99057	1152.73	777.778	0.894587	4.42266	4.61602	-2.97212	9.76392	7.4583
CHD4	Q14839	Q14839 S515	CHD4 S515	0.00545283	0.000882927	0.0710425	0.0437229	0.000975232	0.0072	2.62664	-3.7036	5.4865	2.60232
SLC7A2	P52569	P52569 S646	SLC7A2 S646	0.104177	0.125238	4.71186	3.53414	0.0340641	0.329305	-0.265638	-5.49919	6.69696	3.42386
MAP7	Q14244	Q14244 S365	MAP7 S365	0.122945	0.727273	3.91018	2.03093	0.0469036	0.626068	-2.56449	-4.99116	5.4363	1.69775
CDK12	Q9NYV4	Q9NYV4 T1244	CDK12 T1244	0.546729	4.41834	29.0262	18.5497	0.199083	3.67066	-3.01461	-5.73039	6.54189	2.33729
SP110	Q9HB58	Q9HB58 S244	SP110 S244	0.354023	43.0818	344.516	185.263	0.408333	1.89222	-6.92709	-9.92651	8.82561	6.61336
THRAP3	Q9Y2W1	Q9Y2W1 S315	THRAP3 S315	0.00357085	0.0752252	0.335036	0.213514	0.0426699	0.117625	-4.39688	-6.55191	2.32304	0.860139
ZZEF1	O43149	O43149 S1518	ZZEF1 S1518	0.209459	7.37575	14.598	10.9589	0.212838	3.24528	-5.13805	-6.12295	5.68621	1.75569
CHAMP1	Q96JM3	Q96JM3 S416	CHAMP1 S416	6.59292	17.3913	46.8293	36.0311	0.956386	10.1111	-1.39938	-2.82842	5.23551	1.8333
TBC1D5	Q92609	Q92609 S541	TBC1D5 S541	1.41739	15.7661	34.8756	25.9649	1.60784	0.698795	-3.47552	-4.62091	4.01336	5.21555
OGFR	Q9NZT2	Q9NZT2 S484	OGFR S484	0.287319	0.543089	1.3951	0.779221	0.012437	0.25188	-0.918534	-2.27964	5.96932	1.6293
SIN3A	Q96ST3	Q96ST3 S1112	SIN3A S1112	0.265868	0.469939	1.40288	0.702381	0.00409786	0.149686	-0.821761	-2.39961	7.42124	2.23032
CUL3	Q13618	Q13618 S737	CUL3 S737	0.442331	1.35961	3.27839	1.75561	0.0328836	0.332673	-1.61999	-2.88979	5.73846	2.3998
PRRC2A	P48634	P48634 S1219	PRRC2A S1219	5.26699	8.15752	21.8373	11.3058	0.0344207	0.00638636	-0.631153	-2.05175	8.35958	10.7898
UIMC1	Q96RL1	Q96RL1 S653	UIMC1 S653	22.1601	41.573	108.485	64.2612	0.469897	7.58654	-0.90768	-2.29145	7.09546	3.08243
R3HDM1	Q15032	Q15032 S381	R3HDM1 S381	15.7237	27.3438	57.5238	38.7333	0.183498	0.824324	-0.798272	-1.87122	7.72167	5.55422
PSPC1	Q8WXF1	Q8WXF1 S477	PSPC1 S477	0.143849	0.222482	0.431068	0.214953	0.00200971	0.0426799	-0.629134	-1.58336	6.74089	2.33239
AHCTF1	Q8WYP5	Q8WYP5 S1513	AHCTF1 S1513	4.6087	6.12903	11.0076	5.79817	0.143147	1.20513	-0.411301	-1.25606	5.34002	2.26641
GTF2I	P78347	P78347 S210	GTF2I S210	0.052381	0.0955836	0.172468	0.108581	5.04587e-06	0.0297857	-0.867721	-1.71922	14.3933	1.86608
PAGR1	Q9BTK6	Q9BTK6 S237	PAGR1 S237	33.2447	49.3976	100	56.8553	1.0871	23.1092	-0.571317	-1.5888	5.70874	1.29883
BCL9L	Q86UU0	Q86UU0 S750	BCL9L S750	32.7619	62.5	148.503	52.4713	0.410778	0.405467	-0.931837	-2.1804	6.99702	7.0158
STAT1	P42224	P42224 S727	STAT1 S727	0.0346793	0.0304082	0.0751773	0.0546269	0.0010627	0.00559278	0.189618	-1.11622	5.68381	3.28797
TRIM28	Q13263	Q13263 S828	TRIM28 S828	0.00569048	0.004944	0.00977612	0.00459524	0.000162992	6.10811e-05	0.202871	-0.780713	4.81727	6.23327
PTPRK	Q15262	Q15262 S856	PTPRK S856	15.8621	11.7361	27.8057	12.5225	0.439024	0.0808511	0.434627	-0.809799	4.83408	7.27504
BRD4	O60885	O60885 S1083	BRD4 S1083	2.93254	2.90146	5.33333	2.61792	0.0335694	0.61274	0.0153717	-0.862887	6.28513	2.09508
LARP4B	Q92615	Q92615 S524	LARP4B S524	1.62424	0.678182	2.33028	1	0.0160741	0.0477228	1.26002	-0.520733	5.95912	4.38918
SEPTIN7	Q16181	Q16181 S334	SEPTIN7 S334	0.23871	0.15	0.602667	0.324232	0.00349745	0.141545	0.670295	-1.3361	6.53458	1.19576
NUP214	P35658	P35658 S450	NUP214 S450	0.126857	0.00835366	0.32	0.181974	0.00270776	0.0201796	3.92465	-1.33487	6.07049	3.17276
CHAMP1	Q96JM3	Q96JM3 S405	CHAMP1 S405	2.00885	0.508696	10.6829	3.83658	0.0551402	0.108	1.98149	-2.41087	6.12057	5.15072
AHCTF1	Q8WYP5	Q8WYP5 S1160	AHCTF1 S1160	2.66957	8.64994	25.6927	3.98165	13.401	0.0298718	-1.69609	-3.26668	-1.7509	7.05844
BCAS1	O75363	O75363 S323	BCAS1 S323	0.00051216	0.00477387	0.101294	0.00723684	0.0315457	0.00654286	-3.22049	-7.62774	-2.12401	0.14544
NFIC	P08651	P08651 S194	NFIC S194	0.342164	1.64646	27.948	0.076789	3.59223	0.0794606	-2.26661	-6.35191	-5.54784	-0.0493399
USP32	Q8NFA0	Q8NFA0 S1423	USP32 S1423	0.0704392	5.01475	10.5081	2.12844	7.09156	3.99487	-6.15366	-7.22091	-1.73631	-0.908353
SLC39A6	Q13433	Q13433 S478	SLC39A6 S478	0.0102948	0.0405765	0.387376	0.0334495	0.208633	0.0928488	-1.97873	-5.23375	-2.64091	-1.4729
SYNPO2	Q9UMS6	Q9UMS6 S226	SYNPO2 S226	0.308362	1.47303	31.877	6.22603	29.6377	0.290698	-2.25609	-6.69175	-2.25105	4.42072
IWS1	Q96ST2	Q96ST2 S263	IWS1 S263	0.635052	0.0385204	3.96364	3.30629	2.89926	0.076	4.04318	-2.64188	0.189526	5.44307
IWS1	Q96ST2	Q96ST2 S237	IWS1 S237	0.635052	0.0385204	3.96364	3.30629	2.89926	0.076	4.04318	-2.64188	0.189526	5.44307
BCAS1	O75363	O75363 S552	BCAS1 S552	0.00153076	0.00299832	0.0355987	0.0171053	0.0165089	0.000242857	-0.96991	-4.53951	0.051193	6.13819

## Sheet: Phospho-site Cluster 3
Gene	Master Protein Accessions	Sum_Index_Unique	Sum_Index_Unique_Gene	MCF7_ctrl	MCF7_E2	MCF7_FGF	TAM1_Ctrl	TAM1_E2	TAM1_FGF	MCF_E2_vs_MCF_Ctrl_log2_FC	MCF_FGF_vs_MCF_Ctrl_log2_FC	TAM_E2_vs_TAM_Ctrl_log2_FC	TAM_FGF_vs_TAM_Ctrl_log2_FC
LMO7	Q8WWI1	Q8WWI1 S988	LMO7 S988	0.822454	0.00478827	7.01124	13.8372	9.04382	1.29621	7.42429	-3.09166	0.613548	3.41618
REPS1	Q96D71	Q96D71 S143	REPS1 S143	0.269369	21.3147	9.32692	145.455	140.594	67.5182	-6.30612	-5.11374	0.0490327	1.10722
TJP2	Q9UDY2	Q9UDY2 T1027	TJP2 T1027	0.107463	7.61194e-05	0.0259219	0.341964	0.287654	0.145789	10.4633	2.05159	0.24951	1.22996
SLC6A6	P31641	P31641 S21	SLC6A6 S21	0.26962	0.0221212	0.168874	0.44868	0.402083	0.00898113	3.60743	0.67498	0.158193	5.64265
PPL	O60437	O60437 S1657	PPL S1657	0.434903	0.105295	0.00265132	1.33166	0.551839	0.0658177	2.04625	7.35784	1.2709	4.3386
ATRX	P46100	P46100 S84	ATRX S84	0.525707	0.0127989	0.0109513	6.06762	4.35701	0.0040162	5.36017	5.58508	0.477793	10.5611
FARP1	Q9Y4F1	Q9Y4F1 T24	FARP1 T24	33.1188	46.6667	24.1622	97.2376	2.88	25	-0.494742	0.454901	5.07737	1.95959
YBX1	P67809	P67809 S174	YBX1 S174	0.00234559	0.0697354	0.0034359	0.150386	0.00198204	0.0458228	-4.89387	-0.550737	6.24554	1.71453
ARHGEF16	Q5VV41	Q5VV41 S107	ARHGEF16 S107	0.0621693	0.254307	0.011306	0.505882	0.0116049	0.141711	-2.0323	2.45912	5.44599	1.83585
CHAMP1	Q96JM3	Q96JM3 S214	CHAMP1 S214	3.02655	13.3768	5.07317	32.0623	0.0601246	4.08889	-2.14399	-0.745214	9.0587	2.9711
SRRM1	Q8IYB3	Q8IYB3 S290	SRRM1 S290	0.00142788	0.202305	0.10873	0.488479	0.0138601	0.0829466	-7.14651	-6.25073	5.13928	2.55804
SRRM1	Q8IYB3	Q8IYB3 S292	SRRM1 S292	0.00142788	0.202305	0.10873	0.488479	0.0138601	0.0829466	-7.14651	-6.25073	5.13928	2.55804
VPS51	Q9UID3	Q9UID3 S18	VPS51 S18	3.82178	22.293	0.279508	64.7773	1.21531	1.22	-2.54427	3.77328	5.73609	5.73054
IRF2BPL	Q9H1B7	Q9H1B7 S657	IRF2BPL S657	0.0052451	0.272549	0.144915	1.12407	0.183478	0.213121	-5.6994	-4.7881	2.61505	2.39899
REPS1	Q96D71	Q96D71 S540	REPS1 S540	0.019009	57.7689	7.54808	220	15.505	58.7591	-11.5694	-8.63328	3.8267	1.90462
CEP131	Q9UPN4	Q9UPN4 S89	CEP131 S89	0.0225217	0.725389	0.697248	4.71471	0.303279	1.49728	-5.00936	-4.95228	3.95845	1.65483
CEP131	Q9UPN4	Q9UPN4 S381	CEP131 S381	0.0135652	0.0663212	0.118349	52.5526	0.513115	2.86751	-2.28956	-3.12506	6.67834	4.19589
MICALL2	Q8IY33	Q8IY33 S649	MICALL2 S649	1.57447	0.682403	8.71369	160	0.00752294	12.0244	1.20617	-2.46842	14.3764	3.73404
RBM15	Q96T37	Q96T37 S674	RBM15 S674	0.0270833	0.0170861	0.027963	2.14167	0.00476852	0.2968	0.664583	-0.0461119	8.81098	2.85117
RBM15	Q96T37	Q96T37 S670	RBM15 S670	0.0270833	0.0170861	0.027963	2.14167	0.00476852	0.2968	0.664583	-0.0461119	8.81098	2.85117
BRAT1	Q6PJG6	Q6PJG6 S564	BRAT1 S564	0.0193789	0.00983278	0.0472603	2.70817	0.0135	0.276316	0.978815	-1.28614	7.64822	3.29293
FOXK1	P85037	P85037 S441	FOXK1 S441	0.108466	0.00616915	0.000928571	31.2085	0.529907	3.35664	4.13602	6.86801	5.88006	3.21685
PHF14	O94880	O94880 S530	PHF14 S530	0.594828	0.115	0.251538	8.11655	0.183478	0.0805668	2.37084	1.24169	5.46718	6.65454
NSUN2	Q08J23	Q08J23 S452	NSUN2 S452	0.00350435	0.000612903	0.00351171	0.0928	0.000492147	0.000147466	2.51541	-0.00302596	7.55889	9.2976
PCM1	Q15154	Q15154 S1730	PCM1 S1730	0.00334135	1	0.53125	22.1884	0.0112956	0.31958	-8.22535	-7.31282	10.9398	6.11749
RAD9A	Q99638	Q99638 S328	RAD9A S328	4.40796	9.62963	10.531	277.311	1.60333	1.35833	-1.12737	-1.25646	7.43429	7.67352
FOXK1	P85037	P85037 S416	FOXK1 S416	0.412698	0.661692	0.340625	8.08765	0.105607	0.144056	-0.681071	0.276904	6.25894	5.81102
RABL6	Q3YEC7	Q3YEC7 T599	RABL6 T599	0.09125	0.274322	0.0142788	2.97902	0.0144444	0.113198	-1.58797	2.67595	7.68818	4.71792
MAP7	Q14244	Q14244 S209	MAP7 S209	0.00200765	0.0667832	0.180838	0.845361	0.161929	0.059188	-5.05591	-6.49305	2.38421	3.83619
FAM83H	Q6ZRV2	Q6ZRV2 S647	FAM83H S647	0.00406627	0.00532033	0.00409877	0.210169	0.034005	0.00167424	-0.387813	-0.0114852	2.62773	6.9719
EIF3A	Q14152	Q14152 S882	EIF3A S882	0.00201429	0.00149123	0.00108696	0.0303333	0.00468362	0.000416667	0.433767	0.889974	2.69521	6.18587
ENSA	O43768	O43768 S109	ENSA S109	50.359	123.81	6.27219	776.873	197.194	22.0059	-1.2978	3.00521	1.97806	5.14172
ACACA	Q13085	Q13085 S80	ACACA S80	0.534819	7.35294	6.67832	24.3792	0.425532	3.52727	-3.7812	-3.64236	5.84024	2.78903
MIDEAS	Q6PJG2	Q6PJG2 T704	MIDEAS T704	0.00736364	1.15036	0.661049	2.69311	0.0840304	0.0949749	-7.28745	-6.48819	5.00222	4.82558
NUP160	Q12769	Q12769 S1157	NUP160 S1157	0.00884892	1.60085	1.59618	4.25703	0.0415493	0.161153	-7.49912	-7.49491	6.67888	4.72335
THOC1	Q96FV9	Q96FV9 S2	THOC1 S2	0.701053	1.00772	0.929412	2.7673	0.109091	0.0848665	-0.523503	-0.406795	4.66487	5.02714
TIMELESS	Q9UNS1	Q9UNS1 S1149	TIMELESS S1149	13.2032	15.6115	32.963	113.548	0.524715	1.40594	-0.241721	-1.31996	7.75756	6.33563
HARS2	P49590	P49590 S67	HARS2 S67	2.04368	0.417857	1.48413	3.36634	0.0305188	0.111612	2.29009	0.461553	6.78534	4.91462
ATP1A1	P05023	P05023 S16	ATP1A1 S16	0.0102817	0.000220567	0.00062417	0.0309091	0.000665224	0.00120896	5.54271	4.04199	5.53805	4.6762
NDRG1	Q92597	Q92597 S2	NDRG1 S2	0.0544379	0.031738	0.0155746	0.0940171	0.00507901	0.00203292	0.778398	1.80542	4.2103	5.5313
RANBP2	P49792	P49792 S2805	RANBP2 S2805	0.0131111	0.0116402	0.00075435	0.0433684	0.00113846	0.0103841	0.171673	4.11941	5.25149	2.06227
MICALL2	Q8IY33	Q8IY33 S249	MICALL2 S249	295.213	121.03	99.1701	725	0.0486239	300	1.28639	1.57378	13.864	1.27302
GORASP2	Q9H8Y8	Q9H8Y8 T225	GORASP2 T225	0.0985676	0.275584	0.211753	0.392128	0.00637996	0.111681	-1.48331	-1.1032	5.94163	1.81194
PRPF38B	Q5VTL8	Q5VTL8 S527	PRPF38B S527	0.15067	11.9713	6.71498	19.1211	0.316456	3.03351	-6.31205	-5.47792	5.91702	2.65611
EPN1	Q9Y6I3	Q9Y6I3 S420	EPN1 S420	0.635193	5.12381	8.27273	12.2531	0.0113107	0.408981	-3.01195	-3.7031	10.0812	4.90497
SVIL	O95425	O95425 S707	SVIL S707	0.137921	4.17829	4.96708	9.17315	0.48873	2.06633	-4.921	-5.17049	4.23031	2.15035
BAIAP2	Q9UQB8	Q9UQB8 T340	BAIAP2 T340	0.115221	0.17377	0.183077	0.323838	0.00314664	0.0752604	-0.59278	-0.668047	6.68532	2.10531
HSPD1	P10809	P10809 Y90	HSPD1 Y90	0.000186318	0.00327549	0.0108007	0.0179963	0.00425	0.00488613	-4.13587	-5.85722	2.08216	1.88094
KIF4A	O95239	O95239 S801	KIF4A S801	0.0659449	1.98488	9.41176	16.3597	0.232237	1.26154	-4.91165	-7.15706	6.13841	3.69689
SP100	P23497	P23497 S18	SP100 S18	6.62447	53.2042	214.626	346.721	0.317152	1	-3.00566	-5.01787	10.0944	8.43763
NUP50	Q9UKX7	Q9UKX7 S221	NUP50 S221	0.815044	0.943787	14.0323	24.6795	0.0656934	3.09223	-0.211583	-4.10572	8.55335	2.99659
HCFC1	P51610	P51610 S666	HCFC1 S666	0.0236806	0.0151136	0.0702381	0.0777778	0.000124444	0.00495745	0.647852	-1.56855	9.28771	3.97169
NUMA1	Q14980	Q14980 S2047	NUMA1 S2047	0.013255	0.0122033	0.0708405	0.0845055	0.000603723	0.000114631	0.119272	-2.41804	7.12901	9.52591
AHNAK	Q09666	Q09666 S93	AHNAK S93	0.000110514	0.0012027	0.00388017	0.0045614	0.000556	0.000527564	-3.44398	-5.13381	3.03632	3.11206
ANXA2	P07355	P07355 S12	ANXA2 S12	0.000150633	0.00574219	0.0124427	0.0130909	0.00031	0.000134656	-5.25249	-6.36812	5.40015	6.60315
ZNF687	Q8N1G0	Q8N1G0 S242	ZNF687 S242	0.0265844	4.38806	5.387	6.93182	4.06977	3.96774	-7.36686	-7.66276	0.768287	0.804916
ARFGEF3	Q5TH69	Q5TH69 S1991	ARFGEF3 S1991	0.868421	46.9136	65.1235	75.5814	63.3333	14.0909	-5.75547	-6.22864	0.255066	2.42327
CHAMP1	Q96JM3	Q96JM3 S282	CHAMP1 S282	0.374336	1.71014	2.39756	5.48638	0.0345794	2.88889	-2.19171	-2.67916	7.3098	0.92534
ZNF148	Q9UQR1	Q9UQR1 S665	ZNF148 S665	0.0282609	0.231614	2.06608	21.315	0.493557	18.5309	-3.03484	-6.19195	5.43251	0.201933
NIFK	Q9BYG3	Q9BYG3 S247	NIFK S247	0.014747	0.00273846	0.00743494	0.180586	0.00552347	0.0871698	2.42899	0.988032	5.03097	1.05079
CHAMP1	Q96JM3	Q96JM3 S436	CHAMP1 S436	0.00118584	1.3087	0.702439	3.3035	2.76636	2.64444	-10.108	-9.21032	0.25601	0.321032
PCF11	O94913	O94913 S489	PCF11 S489	0.0892887	7.09278	0.525166	12.2013	8.67233	8.53896	-6.31173	-2.55622	0.492538	0.514897

## Sheet: Phospho-site Cluster 4
Gene	Master Protein Accessions	Sum_Index_Unique	Sum_Index_Unique_Gene	MCF7_ctrl	MCF7_E2	MCF7_FGF	TAM1_Ctrl	TAM1_E2	TAM1_FGF	MCF_E2_vs_MCF_Ctrl_log2_FC	MCF_FGF_vs_MCF_Ctrl_log2_FC	TAM_E2_vs_TAM_Ctrl_log2_FC	TAM_FGF_vs_TAM_Ctrl_log2_FC
RFC1	P35251	P35251 S368	RFC1 S368	0.241202	0.431034	0.461538	0.739623	0.791339	0.00675712	-0.837563	-0.936211	-0.0975057	6.77424
CRACDL	Q6NV74	Q6NV74 S490	CRACDL S490	0.0253922	23.3871	29.863	51.9685	92.1933	5.30201	-9.84711	-10.1998	-0.827025	3.29303
DCLK1	O15075	O15075 S352	DCLK1 S352	1.41899	2.14379	1.06404	43.0921	77.7439	1.07353	-0.595295	0.415317	-0.851306	5.32699
NCOR2	Q9Y618	Q9Y618 S2223	NCOR2 S2223	0.534586	0.287586	0.0638261	10.8955	17.5843	0.0946078	0.894429	3.06621	-0.69055	6.84756
CHAMP1	Q96JM3	Q96JM3 S108	CHAMP1 S108	0.0060708	12.2899	19.0976	22.8016	33.6449	16.8889	-10.9833	-11.6192	-0.561254	0.433058
BRD4	O60885	O60885 S1117	BRD4 S1117	0.0115079	6.11314	5.04	9.97642	11.9263	5.00506	-9.05314	-8.77465	-0.257559	0.995135
ZMYND8	Q9ULU4	Q9ULU4 S682	ZMYND8 S682	0.0353957	1.30818	0.322613	1.7192	3.10345	2.03763	-5.20784	-3.18816	-0.852137	-0.24516
ACIN1	Q9UKV3	Q9UKV3 S388	ACIN1 S388	0.000491057	0.122759	0.103472	0.140476	0.355215	0.21658	-7.96572	-7.71914	-1.33837	-0.624576
ACIN1	Q9UKV3	Q9UKV3 S386	ACIN1 S386	0.000491057	0.122759	0.103472	0.140476	0.355215	0.21658	-7.96572	-7.71914	-1.33837	-0.624576
NOLC1	Q14978	Q14978 S397	NOLC1 S397	0.00128	0.0647668	0.0174234	0.0731606	0.185841	0.0543554	-5.66104	-3.76681	-1.34493	0.428644
SMARCA5	O60264	O60264 S116	SMARCA5 S116	0.000657233	0.306358	0.0779037	0.19875	0.48433	0.195065	-8.8646	-6.88914	-1.28504	0.0270004
SRRM2	Q9UQ35	Q9UQ35 S1975	SRRM2 S1975	0.00316471	0.836364	0.102	0.453254	1.53107	0.41875	-8.04592	-5.01035	-1.75615	0.114232
NCBP1	Q09161	Q09161 S7	NCBP1 S7	0.000109598	0.0268949	0.00901261	0.0149156	0.0470037	0.0139245	-7.93897	-6.36166	-1.65595	0.0991947
CCDC137	Q6PK04	Q6PK04 S19	CCDC137 S19	0.25814	40.634	20.632	33.2031	113.166	6.06557	-7.29839	-6.32059	-1.76905	2.4526
TEX2	Q8IWB9	Q8IWB9 S196	TEX2 S196	0.0315179	1.17273	1.12308	1.30476	2.94331	0.565543	-5.21755	-5.15514	-1.17365	1.20608
TSC2	P49815	P49815 S1132	TSC2 S1132	0.119876	7.76995	3.1068	10.3852	12.5377	6.15873	-6.01829	-4.69582	-0.271742	0.753829
SIPA1L1	O43166	O43166 S1181	SIPA1L1 S1181	0.219076	13.8854	1.69591	17.6779	18.2407	7.51825	-5.98599	-2.95255	-0.0452172	1.23348
RECQL5	O94762	O94762 S491	RECQL5 S491	0.0272	3.11245	0.273394	2.47619	3.24224	1.31797	-6.8383	-3.32931	-0.388867	0.909802
DDX52	Q9Y2R4	Q9Y2R4 S22	DDX52 S22	1.07692	0.0252707	0.0518382	3.21121	3.84328	1.11801	5.41331	4.37675	-0.259224	1.52218
RFC1	P35251	P35251 S156	RFC1 S156	18.4549	17.7874	0.10359	19.7736	41.7323	22.5237	0.0531546	7.47698	-1.07759	-0.187872
SRRM2	Q9UQ35	Q9UQ35 S2071	SRRM2 S2071	0.0605882	0.0884848	0.0007	0.0804734	0.229944	0.10125	-0.546393	6.43554	-1.5147	-0.331339
SRRM1	Q8IYB3	Q8IYB3 S675	SRRM1 S675	8.02885e-05	0.0129321	0.000441799	0.00101075	0.0110629	0.000858469	-7.33155	-2.46013	-3.45223	0.235593
PLEC	Q15149	Q15149 S1721	PLEC S1721	0.000951049	0.0876812	0.00759091	0.0276733	0.0900452	0.0410811	-6.5266	-2.99668	-1.70216	-0.569981
NUCKS1	Q9H1E3	Q9H1E3 S58	NUCKS1 S58	0.221727	0.32015	0.0883332	0.00557685	0.592611	0.01563	-0.529961	1.32776	-6.73149	-1.48679
SIPA1L1	O43166	O43166 S1528	SIPA1L1 S1528	6.03577	13.3758	1.84211	0.29588	24.537	4.37226	-1.14802	1.71218	-6.3738	-3.8853
U2SURP	O15042	O15042 T919	U2SURP T919	0.0558824	0.139441	0.0278632	0.00533649	0.257623	0.0219347	-1.31919	1.00403	-5.59323	-2.03925
GOLM2	Q6P4E1	Q6P4E1 S366	GOLM2 S366	1.2887	2.47471	0.0982659	0.0329466	4.08503	0.879641	-0.941339	3.71309	-6.95407	-4.73871
NSMCE3	Q96MG7	Q96MG7 S64	NSMCE3 S64	2.77487	8.82051	3.13636	0.310231	11.6788	2.16667	-1.66844	-0.176673	-5.23441	-2.80406
UBAP2L	Q14157	Q14157 S493	UBAP2L S493	0.0596319	0.277083	0.0175265	0.00802703	0.401425	0.0342975	-2.21616	1.76655	-5.64412	-2.09517
RSF1	Q96T23	Q96T23 S748	RSF1 S748	0.0947899	0.552262	0.0768	0.00946839	0.713244	0.0209346	-2.54255	0.303627	-6.23513	-1.1447
PKP4	Q99569	Q99569 S337	PKP4 S337	31.5	417.241	146.853	0.719457	707.775	69.4545	-3.72746	-2.22095	-9.94217	-6.59302
INPP4B	O15327	O15327 S487	INPP4B S487	0.0174843	0.201786	0.018381	0.00652344	0.37619	0.0153571	-3.52869	-0.0721534	-5.84969	-1.23521
EPS8L2	Q9H6S3	Q9H6S3 S240	EPS8L2 S240	0.0391403	1.25816	0.101499	0.245989	2.28997	0.32554	-5.00652	-1.37475	-3.21866	-0.404239
IRF2BP1	Q8IU81	Q8IU81 S384	IRF2BP1 S384	0.0590806	12.0314	1.72376	3.22406	17.1079	2.11509	-7.6699	-4.86673	-2.40772	0.608158
SRRM2	Q9UQ35	Q9UQ35 S1064	SRRM2 S1064	0.00313529	0.0102424	0.000873333	0.000368639	0.0231638	0.002475	-1.70788	1.844	-5.97352	-2.74715
RSF1	Q96T23	Q96T23 S473	RSF1 S473	0.211765	1.19345	0.1744	0.0716954	2.69745	0.264486	-2.4946	0.280062	-5.23357	-1.88324
ASPSCR1	Q9BZE9	Q9BZE9 S275	ASPSCR1 S275	0.108955	3.7069	0.206716	0.212389	10.4569	1.33051	-5.0884	-0.923918	-5.62159	-2.64719
DSP	P15924	P15924 S22	DSP S22	0.000939623	0.00562733	0.00149375	0.00010137	0.0139474	0.00237864	-2.5823	-0.668785	-7.10422	-4.55244
PHC3	Q8NDX5	Q8NDX5 S263	PHC3 S263	0.268939	0.0204286	0.00108654	0.00156977	0.987085	0.182749	3.71862	7.9514	-9.29648	-6.86317
LARP1	Q6PKG0	Q6PKG0 S521	LARP1 S521	0.0964427	0.00144637	0.000986333	0.00813107	0.668588	0.0119244	6.05917	6.61145	-6.36153	-0.5524
TRPS1	Q9UHF7	Q9UHF7 S157	TRPS1 S157	0.0621429	0.0237908	0.0116486	0.00191733	0.239437	0.0132489	1.38518	2.41543	-6.9644	-2.7887
BAZ1B	Q9UIG0	Q9UIG0 S312	BAZ1B S312	0.0241228	0.0182014	0.00160714	0.00244643	0.0994709	0.00246629	0.406345	3.90783	-5.34553	-0.0116665
PTBP1	P26599	P26599 S141	PTBP1 S141	0.00174803	0.000255725	0.000295918	0.000422122	0.0264192	0.00206202	2.77306	2.56246	-5.96778	-2.28832
SRRM2	Q9UQ35	Q9UQ35 S1073	SRRM2 S1073	0.00166471	0.000310303	0.00128	8.10651e-05	0.080226	0.004675	2.42352	0.379123	-9.95077	-5.84974
SRSF11	Q05519	Q05519 S456	SRSF11 S456	0.0923588	0.10099	0.0157576	0.001488	1.06506	0.0264854	-0.128892	2.5512	-9.48334	-4.15375
CWC22	Q9HCG8	Q9HCG8 S91	CWC22 S91	0.334091	1.88934	3.58621	0.721951	100.917	2.19835	-2.49957	-3.42415	-7.12706	-1.60645
CWC22	Q9HCG8	Q9HCG8 S93	CWC22 S93	0.334091	1.88934	3.58621	0.721951	100.917	2.19835	-2.49957	-3.42415	-7.12706	-1.60645
CWC22	Q9HCG8	Q9HCG8 S829	CWC22 S829	28.2576	18.7584	28.6207	3.58537	2275.23	3.8843	0.591098	-0.0184207	-9.30968	-0.115533
SF3B2	Q13435	Q13435 S343	SF3B2 S343	4.61942e-05	0.000140333	0.000234043	4.67153e-05	0.00261745	0.000100224	-1.60307	-2.34099	-5.80812	-1.10126
SEC16A	O15027	O15027 S1350	SEC16A S1350	0.000566327	0.0382171	0.00277487	0.000287554	0.343519	0.00570934	-6.07644	-2.29271	-10.2223	-4.31142
SRRM2	Q9UQ35	Q9UQ35 S834	SRRM2 S834	0.000823529	0.00612121	0.000452667	6.39053e-05	0.040904	0.00176875	-2.89393	0.863371	-9.32209	-4.79065
ENAH	Q8N8S7	Q8N8S7 S508	ENAH S508	0.230933	0.881262	0.100422	0.0337931	11.4198	0.244876	-1.93209	1.2014	-8.40059	-2.85725
ENAH	Q8N8S7	Q8N8S7 S631	ENAH S631	0.230933	0.881262	0.100422	0.0337931	11.4198	0.244876	-1.93209	1.2014	-8.40059	-2.85725
ENAH	O95819	O95819 S631	ENAH S631	0.230933	0.881262	0.100422	0.0337931	11.4198	0.244876	-1.93209	1.2014	-8.40059	-2.85725
ENAH	O95819	O95819 S508	ENAH S508	0.230933	0.881262	0.100422	0.0337931	11.4198	0.244876	-1.93209	1.2014	-8.40059	-2.85725
CGN	Q9P2M7	Q9P2M7 S208	CGN S208	0.00011314	0.0385396	0.003125	0.0205825	0.425249	0.022135	-8.41209	-4.78768	-4.36882	-0.10491
ZCCHC8	Q6NZY4	Q6NZY4 S427	ZCCHC8 S427	0.0456863	0.139891	0.0011028	0.0715827	0.861111	0.00534392	-1.61447	5.37251	-3.58852	3.74364
GDAP1	Q8TB36	Q8TB36 S11	GDAP1 S11	0.264493	2.94615	0.403779	0.15087	12.4455	1.59552	-3.47753	-0.610338	-6.36617	-3.40264
DLG1	Q12959	Q12959 S448	DLG1 S448	0.156405	0.336557	0.111567	0.00873823	1.5748	0.0635922	-1.10556	0.487377	-7.49361	-2.86344
HTATSF1	O43719	O43719 S498	HTATSF1 S498	0.228434	0.326897	0.0656907	0.00421002	1.28914	0.0781888	-0.517058	1.79801	-8.25836	-4.21506
CEP131	Q9UPN4	Q9UPN4 S114	CEP131 S114	0.00072087	0.870466	0.41422	2.15616	13.1639	3.30309	-10.2378	-9.16644	-2.61006	-0.615353
PHIP	Q8WWQ0	Q8WWQ0 S911	PHIP S911	0.000439552	0.149664	0.000984127	0.0188966	1.70466	0.431767	-8.41148	-1.16281	-6.49522	-4.51406
ERMP1	Q7Z2K6	Q7Z2K6 S53	ERMP1 S53	3.05263e-05	0.000897044	1.29442e-05	0.000113529	0.0128538	0.00416239	-4.87705	1.23774	-6.82298	-5.19628
CDS2	O95674	O95674 S33	CDS2 S33	1.49612	2.73797	3.22896	0.49789	21.9812	5.60368	-0.871883	-1.10985	-5.4643	-3.49248
SRRM1	Q8IYB3	Q8IYB3 S209	SRRM1 S209	3.16827e-05	0.00114341	0.000595238	9.07834e-05	0.0080979	0.00134571	-5.1735	-4.2317	-6.47898	-3.88979
SRRM1	Q8IYB3	Q8IYB3 S211	SRRM1 S211	3.16827e-05	0.00114341	0.000595238	9.07834e-05	0.0080979	0.00134571	-5.1735	-4.2317	-6.47898	-3.88979
MEN1	O00255	O00255 S492	MEN1 S492	0.157843	0.806452	0.583756	0.132178	5.00595	2.30592	-2.3531	-1.88687	-5.24309	-4.12479
BRIP1	Q9BX63	Q9BX63 S1032	BRIP1 S1032	0.492711	21.6129	28.2288	1.19444	168.675	66.1699	-5.45501	-5.84028	-7.14176	-5.79176
ZNF638	Q14966	Q14966 S605	ZNF638 S605	0.00169211	0.0260652	0.0479751	0.00603723	1.8652	0.909677	-3.94523	-4.82539	-8.27122	-7.23532
BCAS1	O75363	O75363 S296	BCAS1 S296	0.0540773	0.276382	0.834951	0.0439474	2.74448	0.155714	-2.35357	-3.9486	-5.96461	-1.82505
MISP	Q8IVT2	Q8IVT2 S214	MISP S214	0.000578212	0.00535433	0.0182407	0.00117763	0.0459524	0.00362761	-3.21104	-4.97942	-5.28618	-1.62313
MISP	Q8IVT2	Q8IVT2 S471	MISP S471	0.00310056	0.375328	0.612037	0.0128289	1.47619	0.457464	-6.91948	-7.62495	-6.84633	-5.15618
VCL	P18206	P18206 S346	VCL S346	0.0570312	0.0375561	0.0114347	0.00122825	0.123418	0.0606947	0.602707	2.31833	-6.6508	-5.62689
PPIG	Q13427	Q13427 S290	PPIG S290	6.69099	1.54791	0.11684	0.170476	12.1369	0.409441	2.1119	5.83961	-6.15369	-1.26409
PPIG	Q13427	Q13427 T611	PPIG T611	0.553648	0.186732	0.0117048	0.0742857	1	0.0736646	1.568	5.5638	-3.75077	0.0121134
CBX3	Q13185	Q13185 S95	CBX3 S95	0.227762	0.0693086	0.0369219	0.00461963	0.390812	0.0225466	1.71642	2.62498	-6.40255	-2.28706
AHNAK	Q09666	Q09666 S5782	AHNAK S5782	0.012	0.0077027	0.00113636	0.000120614	0.02172	0.000157051	0.639598	3.40054	-7.49248	-0.380838
F11R	Q9Y624	Q9Y624 S284	F11R S284	0.750751	0.717617	0.562633	0.00614155	1.08293	0.138147	0.0651208	0.416141	-7.46212	-4.49145
EPB41L1	Q9H4G0	Q9H4G0 T475	EPB41L1 T475	0.681335	1.44766	3.57851	0.0229762	3.53827	0.491919	-1.08729	-2.39292	-7.26676	-4.42021
SMC3	Q9UQE7	Q9UQE7 S1067	SMC3 S1067	0.00219243	0.025678	0.029003	0.000865546	0.03912	0.000615753	-3.54993	-3.7256	-5.49815	0.491258
KMT2A	Q03164	Q03164 S3527	KMT2A S3527	0.316062	30.7305	49.7758	4.81481	54.2802	5.31008	-6.60332	-7.29909	-3.49487	-0.141253
MDC1	Q14676	Q14676 S1814	MDC1 S1814	0.0488251	1.48039	1.97845	0.0605839	3.6895	0.265407	-4.92221	-5.3406	-5.92835	-2.1312
UIMC1	Q96RL1	Q96RL1 S677	UIMC1 S677	12.6443	29.2135	18.4848	0.71134	32.4523	0.318269	-1.20814	-0.547854	-5.51164	1.16029
CTR9	Q6PD62	Q6PD62 S970	CTR9 S970	1.5625	7.56542	5.37113	0.333333	13.408	0.434473	-2.27556	-1.78137	-5.32998	-0.382301
ACIN1	Q9UKV3	Q9UKV3 S898	ACIN1 S898	0.00168293	0.0523448	0.0300694	0.00147619	0.0717791	0.00042228	-4.959	-4.15925	-5.60361	1.80561
YTHDC1	Q96MU7	Q96MU7 S146	YTHDC1 S146	0.0320536	0.30896	0.105263	0.00783854	0.271006	0.02675	-3.26886	-1.71544	-5.1116	-1.77088
XRCC6	P12956	P12956 T455	XRCC6 T455	0.000648961	0.0479853	0.0268238	9.84831e-05	0.0421642	0.00744253	-6.20832	-5.36924	-8.74193	-6.23977
TOP2B	Q02880	Q02880 S1550	TOP2B S1550	0.000414729	0.0545126	0.0459091	0.00162085	0.0485981	0.000834559	-7.03828	-6.79047	-4.90608	0.957668
ZC3H11A	O75152	O75152 S495	ZC3H11A S495	0.00451628	0.156848	0.137079	0.00686567	0.166667	7.88546e-05	-5.11808	-4.92373	-4.60142	6.44406
KIF4A	O95239	O95239 S394	KIF4A S394	0.996063	4.17769	3.84874	0.0816901	3.86184	1.23333	-2.0684	-1.95008	-5.56298	-3.91626
NUP153	P49790	P49790 S192	NUP153 S192	0.000109831	0.28972	0.00287383	0.151365	0.401826	0.411765	-11.3652	-4.70962	-1.40854	-1.44379
OCIAD1	Q9NX40	Q9NX40 S123	OCIAD1 S123	0.0174457	2.40806	0.0212044	1.20849	2.81905	2.92162	-7.10886	-0.281495	-1.222	-1.27356
IRF2BPL	Q9H1B7	Q9H1B7 S334	IRF2BPL S334	0.0025	1.21176	0.276271	0.69035	1.56522	1.56383	-8.92097	-6.78801	-1.18096	-1.17968
RSBN1	Q5VWQ0	Q5VWQ0 S81	RSBN1 S81	0.135772	13.7705	4.41648	9.97585	27.6181	21.3695	-6.66425	-5.02363	-1.4691	-1.09904
ARHGEF16	Q5VV41	Q5VV41 S6	ARHGEF16 S6	0.0137566	0.539326	0.0223134	0.396078	0.897119	0.812834	-5.29296	-0.697787	-1.17951	-1.03718
ZNF316	A6NFI3	A6NFI3 S112	ZNF316 S112	0.297669	16.0386	1.18943	0.169582	23.1537	18.5075	-5.7517	-1.99848	-7.09312	-6.76998
NAA10	P41227	P41227 S186	NAA10 S186	0.385399	4.7561	0.5	0.0545455	4.44284	3.42569	-3.62535	-0.375575	-6.34788	-5.97279
CKAP4	Q07065	Q07065 S17	CKAP4 S17	2.80663e-05	0.00177713	0.000857724	9.72603e-05	0.00238865	0.00137603	-5.98456	-4.9336	-4.6182	-3.82252
SRRM2	Q9UQ35	Q9UQ35 S2727	SRRM2 S2727	0.000694118	0.106667	0.0359333	0.0597633	0.1	0.078125	-7.26371	-5.694	-0.742668	-0.386524
SRRM2	Q9UQ35	Q9UQ35 S2729	SRRM2 S2729	0.000694118	0.106667	0.0359333	0.0597633	0.1	0.078125	-7.26371	-5.694	-0.742668	-0.386524
POLA2	Q14181	Q14181 T127	POLA2 T127	0.0192105	1.14062	0.169189	0.357513	0.982036	0.792237	-5.89178	-3.13867	-1.45778	-1.14794

## Sheet: Phospho-site Cluster 5
Gene	Master Protein Accessions	Sum_Index_Unique	Sum_Index_Unique_Gene	MCF7_ctrl	MCF7_E2	MCF7_FGF	TAM1_Ctrl	TAM1_E2	TAM1_FGF	MCF_E2_vs_MCF_Ctrl_log2_FC	MCF_FGF_vs_MCF_Ctrl_log2_FC	TAM_E2_vs_TAM_Ctrl_log2_FC	TAM_FGF_vs_TAM_Ctrl_log2_FC
EEF1B2	P24534	P24534 S95	EEF1B2 S95	0.00543269	0.0870968	0.0459259	0.0545455	0.00105512	0.0235772	-4.00288	-3.07957	5.69198	1.21006
TMEM245	Q9H330	Q9H330 S332	TMEM245 S332	0.164719	6.097	3.7741	5.07402	0.553059	1.82734	-5.21002	-4.51806	3.19763	1.47339
SON	P18583	P18583 S1769	SON S1769	0.0474813	1.66521	1.02191	1.16825	0.271394	0.82258	-5.1322	-4.42777	2.10588	0.506116
ZC3H11A	O75152	O75152 S108	ZC3H11A S108	0.00655814	0.325581	0.21573	0.293731	0.0522807	0.194273	-5.63359	-5.0398	2.49015	0.596411
TRA2B	P62995	P62995 S97	TRA2B S97	0.00269194	1.32098	0.297006	1.0372	0.0111229	0.398752	-8.93875	-6.7857	6.54302	1.37913
NCOR2	Q9Y618	Q9Y618 S149	NCOR2 S149	0.992481	16.4138	2.15652	10.3731	0.124157	5	-4.04773	-1.11959	6.38454	1.05285
NCOR2	Q9Y618	Q9Y618 S152	NCOR2 S152	0.992481	16.4138	2.15652	10.3731	0.124157	5	-4.04773	-1.11959	6.38454	1.05285
SCRIB	Q14160	Q14160 S1486	SCRIB S1486	0.00561146	0.224348	0.00614118	0.166567	0.00189851	0.0610951	-5.32122	-0.130138	6.45509	1.44698
SRRM1	Q8IYB3	Q8IYB3 S429	SRRM1 S429	0.0615385	3.4443	0.128704	1.79724	0.0991608	1.15777	-5.80658	-1.06449	4.17986	0.634427
HDLBP	Q00341	Q00341 S31	HDLBP S31	0.00433121	0.122883	0.0117769	0.0508114	0.000161261	0.0327711	-4.82637	-1.44311	8.29961	0.632728
RPLP2	P05386	P05386 S101	RPLP2 S101	0.000609442	0.235455	0.0596059	0.122222	0.000154054	0.028984	-8.59374	-6.61182	9.63185	2.07618
RPLP2	P05387	P05387 S102	RPLP2 S102	0.000609442	0.235455	0.0596059	0.122222	0.000154054	0.028984	-8.59374	-6.61182	9.63185	2.07618
RPLP2	P05387	P05387 S101	RPLP2 S101	0.000609442	0.235455	0.0596059	0.122222	0.000154054	0.028984	-8.59374	-6.61182	9.63185	2.07618
RPLP2	P05386	P05386 S102	RPLP2 S102	0.000609442	0.235455	0.0596059	0.122222	0.000154054	0.028984	-8.59374	-6.61182	9.63185	2.07618
ZNF217	O75362	O75362 T648	ZNF217 T648	0.124752	30.4196	8.03089	18.4971	0.0172868	8.37675	-7.92979	-6.00842	10.0634	1.14284
PSMD1	Q99460	Q99460 S315	PSMD1 S315	0.00892694	0.0915493	0.0287574	0.0443046	0.000694805	0.0304734	-3.35831	-1.6877	5.99471	0.539908
PSMD1	Q99460	Q99460 T311	PSMD1 T311	0.00892694	0.0915493	0.0287574	0.0443046	0.000694805	0.0304734	-3.35831	-1.6877	5.99471	0.539908
SRRM1	Q8IYB3	Q8IYB3 S685	SRRM1 S685	0.0183317	0.713828	0.382937	0.836866	0.367413	0.55464	-5.28316	-4.38469	1.1876	0.593445
SRRM1	Q8IYB3	Q8IYB3 S683	SRRM1 S683	0.0192404	0.720026	0.384775	0.84106	0.376727	0.55978	-5.22584	-4.32181	1.15869	0.58735
TANC2	Q9HCD6	Q9HCD6 S1545	TANC2 S1545	0.0452763	6.53495	0.148511	8.48249	0.390654	2.79661	-7.17328	-1.71374	4.44052	1.60081
DPYSL2	Q16555	Q16555 T509	DPYSL2 T509	0.00372149	0.106931	0.00295039	0.105481	0.00302603	0.0344697	-4.84465	0.334973	5.12341	1.61358
TRA2B	P62995	P62995 S95	TRA2B S95	0.0152633	1.99422	0.469832	2.25137	0.0155086	0.749792	-7.02962	-4.94401	7.18159	1.58624
TRA2B	P62995	P62995 S99	TRA2B S99	0.0274797	2.14384	0.484072	2.45446	0.212008	0.92025	-6.28569	-4.13878	3.53321	1.41531
KRT8	P05787	P05787 S410	KRT8 S410	1.42541e-05	0.000248536	2.37367e-05	0.000373712	4.45483e-06	0.000241485	-4.12401	-0.735748	6.39041	0.629995
PCF11	O94913	O94913 S494	PCF11 S494	0.0282008	5.30928	0.352318	7.35849	0.128641	5.0974	-7.55663	-3.64307	5.83799	0.529648
SEC62	Q99442	Q99442 S341	SEC62 S341	0.0042492	0.215385	0.0498721	0.222727	0.0210417	0.186536	-5.66358	-3.55297	3.40396	0.255826
SSH3	Q8TE77	Q8TE77 S87	SSH3 S87	0.0323967	1.2471	0.141159	1.02136	0.0532895	1.18	-5.26659	-2.12341	4.2605	-0.208295
ARHGEF18	Q6ZSZ5	Q6ZSZ5 S1291	ARHGEF18 S1291	10.8491	26.5086	3	31.1382	0.00121339	0.454545	-1.28889	1.85454	14.6474	6.09812
DDX39A	O00148	O00148 T171	DDX39A T171	0.0249715	0.0928571	0.0149533	0.0688182	0.0286667	0.00142767	-1.89473	0.739821	1.26342	5.59105
CNNM3	Q8NE01	Q8NE01 S700	CNNM3 S700	0.0308081	82.4252	0.458306	69.9143	13.7531	2.0304	-11.3856	-3.89493	2.34583	5.10575
CCNY	Q8ND76	Q8ND76 S25	CCNY S25	2.7326	16.408	8.06262	12.7586	0.0194215	0.120732	-2.58606	-1.56097	9.3596	6.72352
SRRM1	Q8IYB3	Q8IYB3 S756	SRRM1 S756	0.0145692	0.175544	0.100278	0.152284	0.00468531	0.00441995	-3.59084	-2.78301	5.02248	5.10659
MEPCE	Q7L2J0	Q7L2J0 S330	MEPCE S330	0.0454134	0.255713	0.126702	0.247578	0.0307921	0.00085	-2.49334	-1.48025	3.00725	8.1862
SCRIB	Q14160	Q14160 S1220	SCRIB S1220	0.107643	0.86087	0.618824	0.931343	0.00459701	0.187032	-2.99954	-2.52327	7.66247	2.31603
ALDOA	P04075	P04075 T9	ALDOA T9	6.74938e-05	0.00128212	0.000479638	0.000992278	1.09962e-05	5.60563e-05	-4.24764	-2.82912	6.49567	4.14579
PKP4	Q99569	Q99569 S776	PKP4 S776	0.0134231	37.931	10.4545	26.6516	3.21716	3.25818	-11.4644	-9.6052	3.05036	3.03208
THRAP3	Q9Y2W1	Q9Y2W1 S928	THRAP3 S928	0.0146113	0.106577	0.0376259	0.0583311	0.00193689	0.00152107	-2.86673	-1.36464	4.91245	5.2611
H1-2	P16402	P16402 S36	H1-2 S36	0.174178	0.309783	0.202388	0.302222	0.00205051	0.203012	-0.83069	-0.216558	7.20349	0.574044
H1-2	P10412	P10412 S37	H1-2 S37	0.174178	0.309783	0.202388	0.302222	0.00205051	0.203012	-0.83069	-0.216558	7.20349	0.574044
H1-2	P10412	P10412 S36	H1-2 S36	0.174178	0.309783	0.202388	0.302222	0.00205051	0.203012	-0.83069	-0.216558	7.20349	0.574044
H1-2	P16403	P16403 S36	H1-2 S36	0.174178	0.309783	0.202388	0.302222	0.00205051	0.203012	-0.83069	-0.216558	7.20349	0.574044
H1-2	P16403	P16403 S37	H1-2 S37	0.174178	0.309783	0.202388	0.302222	0.00205051	0.203012	-0.83069	-0.216558	7.20349	0.574044
H1-2	P16402	P16402 S37	H1-2 S37	0.174178	0.309783	0.202388	0.302222	0.00205051	0.203012	-0.83069	-0.216558	7.20349	0.574044
SERBP1	Q8NC51	Q8NC51 S330	SERBP1 S330	0.0013842	0.232506	0.129101	0.20716	0.00057582	0.208547	-7.39207	-6.5433	8.49092	-0.00962372
RPL12	P30050	P30050 S38	RPL12 S38	0.0415094	0.112704	0.0630607	0.0842262	0.00183235	0.109375	-1.44102	-0.603302	5.5225	-0.376942
ZC3H18	Q86VM9	Q86VM9 S74	ZC3H18 S74	0.114453	0.397906	0.304382	0.512	0.000665198	0.328283	-1.79767	-1.41113	9.58814	0.641205
UBAP2L	Q14157	Q14157 S462	UBAP2L S462	0.00619632	0.378472	0.244523	0.448649	0.0144656	0.285124	-5.93263	-5.30241	4.95489	0.653997
XPC	Q01831	Q01831 S94	XPC S94	3.43685	109.615	83.4254	165.596	0.0440625	122.901	-4.99522	-4.60133	11.8758	0.430171
FXYD3	Q14802	Q14802 T76	FXYD3 T76	0.173272	1.65608	0.786164	2.71154	0.00821429	1.91329	-3.25667	-2.18179	8.36676	0.503052
MAP4	P27816	P27816 T687	MAP4 T687	0.0020473	0.0385625	0.0434021	0.0420779	0.000360408	0.0397537	-4.23541	-4.40597	6.86729	0.0819745
CHAMP1	Q96JM3	Q96JM3 S459	CHAMP1 S459	3.19469	10.6377	14.2683	15.0584	0.109346	10.6667	-1.73544	-2.15906	7.10552	0.497456
PDS5B	Q9NTI5	Q9NTI5 T1121	PDS5B T1121	0.00222222	0.179612	0.00572491	0.106542	0.0321499	0.169985	-6.33673	-1.36525	1.72854	-0.673982
JPT1	Q9UK76	Q9UK76 S131	JPT1 S131	0.00493934	0.298805	0.00632054	0.178211	0.0108659	0.265589	-5.91874	-0.35573	4.0357	-0.575608
SRRM2	Q9UQ35	Q9UQ35 S908	SRRM2 S908	0.000947059	0.110303	0.0228667	0.0745562	0.0325424	0.085625	-6.8638	-4.59365	1.19601	-0.199704
SRRM2	Q9UQ35	Q9UQ35 S901	SRRM2 S901	0.000947059	0.110303	0.0228667	0.0745562	0.0325424	0.085625	-6.8638	-4.59365	1.19601	-0.199704
RANBP2	P49792	P49792 S955	RANBP2 S955	0.0065	0.0295238	0.00274309	0.0165263	4.51282e-05	0.0196026	-2.18337	1.24464	8.51652	-0.246283
ATRX	P46100	P46100 S34	ATRX S34	0.0299486	1.81435	0.0148451	1.03025	0.0424184	0.984954	-5.92082	1.0125	4.60216	0.0648654
DEK	P35659	P35659 S32	DEK S32	0.00169948	0.290909	0.000755435	0.062037	0.0211176	0.235019	-7.41933	1.16972	1.55468	-1.92158
SYNE2	Q8WXH0	Q8WXH0 S6361	SYNE2 S6361	0.0213793	1.5619	0.00904161	0.543846	0.126429	1.03141	-6.19095	1.24156	2.10488	-0.923352
PLEC	Q15149	Q15149 T2886	PLEC T2886	3.82517e-05	0.011087	4.4e-06	0.00366337	0.000692308	0.00682432	-8.17912	3.11995	2.40368	-0.897516
HDGFL2	Q7Z4V5	Q7Z4V5 S240	HDGFL2 S240	0.197309	2.34437	0.744318	0.895447	0.00542579	1.2035	-3.57067	-1.91546	7.36663	-0.426554
CARHSP1	Q9Y2V2	Q9Y2V2 S32	CARHSP1 S32	0.0972477	16.1111	4.31765	5.61728	0.858696	7.06667	-7.37218	-5.47244	2.70965	-0.331157
ANXA2	P07355	P07355 T19	ANXA2 T19	1.08228e-05	0.0166406	0.00582443	0.00918182	8.19091e-05	0.0113779	-10.5864	-9.0719	6.80861	-0.309379
SRRM2	Q9UQ35	Q9UQ35 S2407	SRRM2 S2407	0.00635294	0.781818	0.342667	0.389349	0.0983051	0.559375	-6.94326	-5.75324	1.98573	-0.522751
SYTL2	Q9HCH5	Q9HCH5 S322	SYTL2 S322	0.00270942	0.227273	0.0430918	0.101333	0.00705426	0.185841	-6.39029	-3.99135	3.84447	-0.874958
SRSF3	P84103	P84103 S5	SRSF3 S5	0.000770642	0.0625731	0.0216456	0.0186957	0.00130519	0.0529032	-6.34334	-4.81187	3.84037	-1.50065
ZFR	Q96KR1	Q96KR1 S1054	ZFR S1054	0.18345	0.560292	0.17045	0.185738	0.00177875	0.448696	-1.6108	0.106039	6.70626	-1.27247
HID1	Q8IV36	Q8IV36 S653	HID1 S653	0.093073	0.296248	0.147797	0.131614	0.000272408	0.247076	-1.67037	-0.667178	8.91633	-0.908642
SYVN1	Q86TM6	Q86TM6 S613	SYVN1 S613	0.000326316	0.0126172	0.00645161	0.00874286	0.010274	0.00816239	-5.27298	-4.30532	-0.232817	0.0991126
POGZ	Q7Z3K3	Q7Z3K3 T1368	POGZ T1368	0.0275441	2.23009	0.498246	1.2695	1.33735	1.79167	-6.33921	-4.17704	-0.075112	-0.497038
SRRM2	Q9UQ35	Q9UQ35 T810	SRRM2 T810	0.0006	0.0509091	0.00886667	0.0305325	0.0225424	0.0329375	-6.40682	-3.88536	0.437708	-0.109383
SRRM2	Q9UQ35	Q9UQ35 S808	SRRM2 S808	0.0006	0.0509091	0.00886667	0.0305325	0.0225424	0.0329375	-6.40682	-3.88536	0.437708	-0.109383
VTI1B	Q9UEU0	Q9UEU0 S185	VTI1B S185	0.0480176	4.31544	0.583453	3.00813	3.55856	3.29091	-6.4898	-3.60298	-0.242426	-0.129619
SRRM2	Q9UQ35	Q9UQ35 S790	SRRM2 S790	0.000126471	0.0466667	0.0105333	0.0486391	0.0336723	0.045375	-8.52745	-6.38002	0.530552	0.100218
SRRM2	Q9UQ35	Q9UQ35 T792	SRRM2 T792	0.000126471	0.0466667	0.0105333	0.0486391	0.0336723	0.045375	-8.52745	-6.38002	0.530552	0.100218
THOC2	Q8NI27	Q8NI27 S1516	THOC2 S1516	0.0016646	0.931174	0.527273	0.442051	0.410615	0.78673	-9.12773	-8.30723	0.106429	-0.831655

## Sheet: Phospho-site Cluster 6
Gene	Master Protein Accessions	Sum_Index_Unique	Sum_Index_Unique_Gene	MCF7_ctrl	MCF7_E2	MCF7_FGF	TAM1_Ctrl	TAM1_E2	TAM1_FGF	MCF_E2_vs_MCF_Ctrl_log2_FC	MCF_FGF_vs_MCF_Ctrl_log2_FC	TAM_E2_vs_TAM_Ctrl_log2_FC	TAM_FGF_vs_TAM_Ctrl_log2_FC
CPSF7	Q8N684	Q8N684 T203	CPSF7 T203	0.0973094	0.247368	0.053252	0.000202381	0.00644628	0.190323	-1.34601	0.869743	-4.99332	-9.87716
TRA2A	Q13595	Q13595 S2	TRA2A S2	0.123636	0.345083	0.000330724	0.0291262	0.00468254	0.137679	-1.48084	8.54626	2.63696	-2.24092
RANBP2	P49792	P49792 S3207	RANBP2 S3207	0.0769444	0.213757	0.000293756	0.0192632	0.00352821	0.113775	-1.47408	8.03305	2.44884	-2.56227
OCLN	Q16625	Q16625 S313	OCLN S313	0.214286	0.8125	0.0186861	0.00627451	0.0112392	0.354054	-1.92283	3.5195	-0.840964	-5.81832
NUCKS1	Q9H1E3	Q9H1E3 S73	NUCKS1 S73	0.000137273	0.0620321	0.0128972	0.00791667	0.000942105	0.045	-8.81983	-6.55387	3.07093	-2.50696
ZRANB2	O95218	O95218 S153	ZRANB2 S153	0.129227	10	0.653465	2.18579	1.71622	6.66176	-6.27395	-2.3382	0.348925	-1.60775
LMNB1	P20700	P20700 T20	LMNB1 T20	0.000130894	0.0275573	0.000273913	0.000198261	2.2623e-05	0.021125	-7.71789	-1.06532	3.13154	-6.73541
MTA1	Q13330	Q13330 T564	MTA1 T564	0.0713656	0.557246	0.0269903	0.0107619	0.0800893	0.421854	-2.96501	1.40279	-2.89568	-5.29274
WDR55	Q9H6Y2	Q9H6Y2 S14	WDR55 S14	0.500971	18.2432	2.25954	1.54762	2.98328	7.45981	-5.18649	-2.17323	-0.946848	-2.26909
SLC38A10	Q9HBR0	Q9HBR0 S802	SLC38A10 S802	0.24697	26.494	0.199517	1.22088	0.795848	13.6994	-6.74519	0.307823	0.617361	-3.48812
HMGA1	P17096	P17096 S102	HMGA1 S102	0.00336585	0.216535	0.0114764	0.00386686	0.0106989	0.0971698	-6.00749	-1.76963	-1.46822	-4.65128
DEK	P35659	P35659 S51	DEK S51	0.000590674	0.0327273	0.00122826	0.000455556	0.00398235	0.0191829	-5.79199	-1.05618	-3.12792	-5.39605
EPB41L1	Q9H4G0	Q9H4G0 S639	EPB41L1 S639	0.00561457	0.269488	0.0255372	0.0244048	0.0495609	0.157576	-5.5849	-2.18535	-1.02204	-2.69081
SRP72	O76094	O76094 S620	SRP72 S620	0.0207813	1.04094	0.358209	0.164075	0.0675516	0.483871	-5.64645	-4.10745	1.28029	-1.56027
ACSS2	Q9NR19	Q9NR19 S267	ACSS2 S267	1.66429	8.67153	3.95904	2.36275	0.0675234	3.54545	-2.38138	-1.25025	5.12893	-0.585507
HTATSF1	O43719	O43719 S624	HTATSF1 S624	0.046988	0.753448	0.0824742	0.083237	0.0010655	0.241071	-4.00315	-0.811652	6.28763	-1.53416
BAZ1A	Q9NRL2	Q9NRL2 T1547	BAZ1A T1547	2.85377e-05	0.00321429	5.88391e-05	8.07292e-06	6.26904e-05	0.000465686	-6.81548	-1.0439	-2.95708	-5.85012
RBM17	Q96I25	Q96I25 S155	RBM17 S155	0.0151613	2.42388	0.00805263	0.179341	0.0055163	0.424883	-7.32078	0.91286	5.02286	-1.24436
TMX2	Q9Y320	Q9Y320 S288	TMX2 S288	0.00622222	0.233607	0.00809886	0.00422458	0.00650658	0.0472464	-5.23051	-0.380289	-0.623093	-3.48333
SRRM2	Q9UQ35	Q9UQ35 S952	SRRM2 S952	0.00126471	0.120606	0.00210667	0.00168639	0.000711864	0.0255625	-6.57536	-0.73616	1.24426	-3.92202
WFS1	O76024	O76024 S32	WFS1 S32	0.00337408	0.546218	0.00378676	0.00969925	0.00718367	0.131786	-7.33884	-0.16647	0.433151	-3.76418
RANBP10	Q6VN20	Q6VN20 S365	RANBP10 S365	0.000240367	0.22449	0.0262765	0.000198366	0.00360491	0.0408685	-9.8672	-6.77239	-4.18372	-7.68668
ARMCX3	Q9UH62	Q9UH62 S110	ARMCX3 S110	0.00964427	0.841828	0.169381	0.0267813	0.017945	0.156734	-6.44771	-4.13446	0.577645	-2.54902
NRBP1	Q9UHY1	Q9UHY1 S2	NRBP1 S2	0.0193548	0.360891	0.106358	0.000534653	0.00967742	0.111864	-4.2208	-2.45817	-4.17795	-7.70893
DHX9	Q08211	Q08211 S449	DHX9 S449	0.00016962	0.0104878	0.0022971	0.000141667	2.94853e-05	0.00328485	-5.95026	-3.75943	2.26443	-4.53525
BCAS1	O75363	O75363 T354	BCAS1 T354	0.000216023	0.110553	0.0302589	0.0291228	0.0342797	0.0594286	-8.99934	-7.13003	-0.235205	-1.02901
NUP214	P35658	P35658 S940	NUP214 S940	0.0264	5.10854	2.06696	1.11009	2.09087	2.4	-7.59623	-6.29083	-0.91343	-1.11236
SAFB2	Q14151	Q14151 S787	SAFB2 S787	0.0374631	0.0915344	0.000942643	0.0340116	0.0287037	0.0103274	-1.28884	5.31262	0.244791	1.71955
KDM2A	Q9Y2K7	Q9Y2K7 S718	KDM2A S718	31.5417	200.962	12.875	11.4798	0.0587097	4.58254	-2.67159	1.29269	7.61129	1.32488
ATL2	Q8NHH9	Q8NHH9 S24	ATL2 S24	0.0669468	0.652058	0.00185429	0.0199659	0.0259259	0.0437848	-3.28391	5.17407	-0.37686	-1.13289
UBR5	O95071	O95071 S1308	UBR5 S1308	0.173455	0.946043	0.00534799	0.057384	0.0221168	0.143551	-2.44734	5.01943	1.37551	-1.32285
DDX50	Q9BQ39	Q9BQ39 S41	DDX50 S41	0.0742351	0.242446	0.000575448	0.0301533	0.0168142	0.000164535	-1.70749	7.01127	0.84264	7.51778
YY1	P25490	P25490 S247	YY1 S247	1.24793	3.965	0.264668	0.0562727	0.22053	0.00140727	-1.66778	2.23729	-1.97047	5.32146
MEPCE	Q7L2J0	Q7L2J0 S60	MEPCE S60	1.46093	3.87378	0.0697382	0.00589882	1.08911	0.891667	-1.40685	4.38879	-7.52851	-7.23994
CCDC6	Q16204	Q16204 S240	CCDC6 S240	0.205801	0.468627	0.0630709	0.141429	0.00277193	0.259615	-1.18719	1.70621	5.67304	-0.876302
PREX1	Q8TCU6	Q8TCU6 S1182	PREX1 S1182	0.0121687	0.0318978	0.00307237	0.00809322	0.000103665	0.015913	-1.39029	1.98575	6.28671	-0.975424
CREB1	P16220	P16220 S271	CREB1 S271	0.163433	0.356442	0.00419255	0.15	0.00931034	0.142487	-1.12497	5.28473	4.00998	0.0741317
ZRANB2	O95218	O95218 S120	ZRANB2 S120	2.93478	7.16139	2.22079	1.91574	0.0215878	1.20441	-1.28699	0.402179	6.47154	0.669571
ESYT2	A0FGR8	A0FGR8 S761	ESYT2 S761	0.245714	0.616438	0.19397	0.220197	0.00317178	0.0651765	-1.32697	0.341149	6.11736	1.75637
PNPO	Q9NVS9	Q9NVS9 S241	PNPO S241	0.0107326	0.384758	0.132929	0.111447	0.00811512	0.0409677	-5.16389	-3.63059	3.77961	1.4438
KLC2	Q9H0B6	Q9H0B6 S582	KLC2 S582	3.07692	137.705	37.3913	33.1293	0.403306	2.7079	-5.48395	-3.60314	6.36009	3.61286
RSF1	Q96T23	Q96T23 S629	RSF1 S629	0.0295798	3.32293	1.3424	0.867816	0.037181	0.0285981	-6.8117	-5.50406	4.54475	4.9234
RSF1	Q96T23	Q96T23 S617	RSF1 S617	0.0295798	3.32293	1.3424	0.867816	0.037181	0.0285981	-6.8117	-5.50406	4.54475	4.9234
SCAF4	O95104	O95104 S154	SCAF4 S154	28.5714	100.943	41.1638	34.2857	0.0729927	3.73068	-1.8209	-0.526803	8.87564	3.2001
RPRD1B	Q9NQG5	Q9NQG5 S166	RPRD1B S166	0.244085	1.3619	0.565289	0.341748	0.0320838	0.00921296	-2.48017	-1.21161	3.41301	5.21312
REPS1	Q96D71	Q96D71 S392	REPS1 S392	0.00508108	6.21514	1.13462	1.81818	0.0554455	0.163139	-10.2564	-7.80285	5.03528	3.47833
RPLP2	P05386	P05386 S104	RPLP2 S104	0.0139142	0.307727	0.0686207	0.123023	0.000883784	0.029615	-4.46703	-2.30209	7.12102	2.05453
RPLP2	P05387	P05387 S105	RPLP2 S105	0.0139142	0.307727	0.0686207	0.123023	0.000883784	0.029615	-4.46703	-2.30209	7.12102	2.05453
RPLP2	P05387	P05387 S104	RPLP2 S104	0.0139142	0.307727	0.0686207	0.123023	0.000883784	0.029615	-4.46703	-2.30209	7.12102	2.05453
RPLP2	P05386	P05386 S105	RPLP2 S105	0.0139142	0.307727	0.0686207	0.123023	0.000883784	0.029615	-4.46703	-2.30209	7.12102	2.05453
ZYX	Q15942	Q15942 S281	ZYX S281	0.115126	0.971963	0.230093	0.447761	0.0774648	0.00559322	-3.07769	-0.999	2.53112	6.32291
PTPRF	P10586	P10586 S1294	PTPRF S1294	8.68421e-05	0.960699	0.00528796	0.29927	0.0576744	0.4039	-13.4334	-5.92817	2.37544	-0.432549
CRACDL	Q6NV74	Q6NV74 S653	CRACDL S653	0.0162745	27.2581	0.049863	8.8189	5.83643	11.2081	-10.7099	-1.61536	0.595512	-0.345866
AFF4	Q9UHB7	Q9UHB7 S487	AFF4 S487	1.05298	148.649	1.35484	45.5657	0.803419	32.4	-7.14128	-0.363643	5.82565	0.491956
EIF4A3	P38919	P38919 T163	EIF4A3 T163	0.000560773	0.194559	0.00182386	0.0623636	0.00332508	0.0572958	-8.43858	-1.70151	4.22925	0.122276
MLPH	Q9BV36	Q9BV36 S314	MLPH S314	0.00773481	0.303937	0.0356989	0.0212853	0.0278459	0.00675	-5.29626	-2.20644	-0.387609	1.6569
SRRM2	Q9UQ35	Q9UQ35 S474	SRRM2 S474	0.000195882	0.0146667	0.00113333	0.000372781	0.000983051	0.000151875	-6.22641	-2.53251	-1.39894	1.29544
PKM	P14618	P14618 S37	PKM S37	4.05594e-05	0.00305292	1.08576e-05	4.68998e-05	0.000261589	4.7377e-05	-6.23401	1.90133	-2.47965	-0.0146053
SRRM1	Q8IYB3	Q8IYB3 S752	SRRM1 S752	0.000146154	0.0398207	0.00160053	0.000210445	0.00283916	0.000475638	-8.08989	-3.45299	-3.75395	-1.17642
KAT7	O95251	O95251 T88	KAT7 T88	0.028017	5.61308	0.30254	0.22619	0.626984	0.0508772	-7.64635	-3.43275	-1.47089	2.15245
DDX42	Q86XP3	Q86XP3 S185	DDX42 S185	0.000626566	0.0899621	0.00319328	0.00481481	0.00640426	0.00170225	-7.16571	-2.3495	-0.411551	1.50004
TANC2	Q9HCD6	Q9HCD6 S404	TANC2 S404	0.054902	1.42249	0.0834043	0.112451	0.00311682	0.0868644	-4.69542	-0.603263	5.17308	0.372464
HNRNPUL2	Q1KMD3	Q1KMD3 S188	HNRNPUL2 S188	0.000336466	0.0123011	0.000353167	0.000556641	9.07869e-06	0.000499033	-5.19218	-0.0698891	5.93812	0.157611
PRRT3	Q5FWE3	Q5FWE3 S903	PRRT3 S903	0.00565445	3.66387	0.0136452	0.365688	0.01375	0.190909	-9.33976	-1.27093	4.73311	0.937729
RETREG2	Q8NC44	Q8NC44 S385	RETREG2 S385	0.205082	55.8704	1	3.73292	0.00860274	3.53312	-8.08974	-2.28573	8.76129	0.0793603
CAMK2G	Q13555	Q13555 T287	CAMK2G T287	0.00228099	0.406143	0.00571865	0.0350168	0.0147297	0.0325301	-7.47618	-1.32601	1.24932	0.106273
TMUB1	Q9BVT8	Q9BVT8 T71	TMUB1 T71	4.32497	253.333	0.255623	0.00306471	0.025687	4.5302	-5.8722	4.0806	-3.06722	-10.5296
RRP8	O43159	O43159 S223	RRP8 S223	94.2446	22692.3	90.7258	12.3585	306.982	31.3472	-7.91158	0.054897	-4.63458	-1.34283
BAZ2A	Q9UIF9	Q9UIF9 S1783	BAZ2A S1783	8.14371	590.909	5.13816	0.0789474	12.5641	10.2609	-6.18111	0.664435	-7.3142	-7.02205
GPATCH8	Q9UKJ3	Q9UKJ3 S1035	GPATCH8 S1035	221.1	10421.5	176.433	166.247	6.39175	7.38462	-5.55871	0.325577	4.70097	4.49266
TMPO	P42166	P42166 S66	TMPO S66	0.00132587	0.0627097	0.00111239	0.000513475	9.1924e-05	0.000463899	-5.56368	0.253278	2.48178	0.146484
TMPO	P42167	P42167 S67	TMPO S67	0.00132587	0.0627097	0.00111239	0.000513475	9.1924e-05	0.000463899	-5.56368	0.253278	2.48178	0.146484
TMPO	P42166	P42166 S67	TMPO S67	0.00132587	0.0627097	0.00111239	0.000513475	9.1924e-05	0.000463899	-5.56368	0.253278	2.48178	0.146484
TMPO	P42167	P42167 S66	TMPO S66	0.00132587	0.0627097	0.00111239	0.000513475	9.1924e-05	0.000463899	-5.56368	0.253278	2.48178	0.146484
TMPO	P42166	P42166 S66	TMPO S66	0.000693291	0.0398361	0.000723881	0.000299174	6.84956e-05	0.000261445	-5.84447	-0.0622913	2.1269	0.194478
TMPO	P42167	P42167 S67	TMPO S67	0.000693291	0.0398361	0.000723881	0.000299174	6.84956e-05	0.000261445	-5.84447	-0.0622913	2.1269	0.194478
TMPO	P42166	P42166 S67	TMPO S67	0.000693291	0.0398361	0.000723881	0.000299174	6.84956e-05	0.000261445	-5.84447	-0.0622913	2.1269	0.194478
TMPO	P42167	P42167 S66	TMPO S66	0.000693291	0.0398361	0.000723881	0.000299174	6.84956e-05	0.000261445	-5.84447	-0.0622913	2.1269	0.194478
RPL3	P39023	P39023 S13	RPL3 S13	0.000313684	0.0117942	0.000422819	6.59731e-05	0.000209536	0.000113611	-5.23262	-0.430727	-1.66725	-0.784151
GPATCH8	Q9UKJ3	Q9UKJ3 S1107	GPATCH8 S1107	73.5129	3659	116.561	2.15365	3.2732	13.2587	-5.63731	-0.66501	-0.603915	-2.62209
RRP8	O43159	O43159 S176	RRP8 S176	124.101	191209	2467.74	79.2453	467.146	122.798	-10.5894	-4.31361	-2.55948	-0.631889
TPD52L1	Q16890	Q16890 S149	TPD52L1 S149	0.00239394	0.620536	0.0239145	0.00902778	0.0118881	0.00928934	-8.01798	-3.32043	-0.397077	-0.0412052
WDHD1	O75717	O75717 S407	WDHD1 S407	0.00918129	0.603687	0.0166407	0.0168085	0.0249254	0.00572581	-6.03896	-0.857952	-0.568423	1.55364
EPPK1	P58107	P58107 T34	EPPK1 T34	0.000529101	0.018662	0.00115035	8.01056e-05	0.00110669	0.000623701	-5.14042	-1.12046	-3.7882	-2.96088
STK3	Q13188	Q13188 S316	STK3 S316	0.22117	64.3165	3.54701	0.123018	1.63253	0.641026	-8.18389	-4.00338	-3.73017	-2.38151
RAB11FIP1	Q6WKZ4	Q6WKZ4 S206	RAB11FIP1 S206	0.000143855	1.43791	0.0256897	0.0130462	0.000154942	0.0523973	-13.2871	-7.48043	6.39575	-2.00587
FKBP15	Q5T1M5	Q5T1M5 S1164	FKBP15 S1164	0.277363	13.6978	0.438095	0.543925	0.0484167	0.95122	-5.62603	-0.659468	3.48983	-0.80637
KDM2A	Q9Y2K7	Q9Y2K7 S692	KDM2A S692	0.552083	86.5385	0.02525	0.0200806	1.553	6.86603	-7.29231	4.45053	-6.2731	-8.41753
INPPL1	O15357	O15357 S132	INPPL1 S132	4.081	208.759	30.1141	25.7465	33.8636	41.453	-5.67677	-2.88344	-0.395362	-0.687101
OCLN	Q16625	Q16625 S369	OCLN S369	0.00392183	0.302344	0.0161314	0.0239819	0.0472622	0.0304505	-6.26852	-2.04027	-0.978742	-0.344518
INPPL1	O15357	O15357 S1003	INPPL1 S1003	0.0158879	1.60584	0.043346	0.143944	0.244697	0.273504	-6.65926	-1.44798	-0.765492	-0.926059
PSMA3	P25788	P25788 S243	PSMA3 S243	0.00042605	0.336464	0.00167317	0.0242202	0.0413131	0.0401923	-9.62521	-1.97349	-0.770391	-0.73071
GPATCH4	Q5T3I0	Q5T3I0 S130	GPATCH4 S130	0.481343	25.6911	1.11966	0.767742	5.4409	0.0984375	-5.73806	-1.21792	-2.82515	2.96334
BAZ2A	Q9UIF9	Q9UIF9 S1770	BAZ2A S1770	9.04192	460.227	19.5395	25.3216	117.521	0.569565	-5.66957	-1.11169	-2.21448	5.47437
CMTR1	Q8N1G2	Q8N1G2 S53	CMTR1 S53	0.00375665	2.1641	0.114724	0.107767	0.533523	0.048248	-9.1701	-4.93257	-2.30763	1.15937
OSBP	P22059	P22059 S351	OSBP S351	0.123743	4.57311	0.307614	0.646078	0.0900605	0.0846429	-5.20775	-1.31377	2.84274	2.93225
PDS5A	Q29RF7	Q29RF7 T1208	PDS5A T1208	0.0118705	1.12469	0.0176596	0.101333	0.0224382	0.00479087	-6.56601	-0.573069	2.17508	4.40268
NASP	P49321	P49321 S244	NASP S244	0.00141494	0.0324444	0.000519481	0.00398246	0.0003	9.95349e-05	-4.51916	1.4456	3.73062	5.32231
CDK12	Q9NYV4	Q9NYV4 S685	CDK12 S685	0.140187	13.1991	0.179026	2.0742	0.387156	0.0516168	-6.55694	-0.352819	2.42157	5.32857
CDK12	Q9NYV4	Q9NYV4 S681	CDK12 S681	0.140187	13.1991	0.179026	2.0742	0.387156	0.0516168	-6.55694	-0.352819	2.42157	5.32857
HIRIP3	Q9BW71	Q9BW71 S196	HIRIP3 S196	2.74783	293.991	12.7273	58.871	20.8333	1.33151	-6.74134	-2.21156	1.49866	5.46642
NUCB1	Q02818	Q02818 S369	NUCB1 S369	0.00685714	0.0602857	0.000101179	0.0157556	0.000156551	0.00426027	-3.13614	6.08262	6.65309	1.88685
ZCCHC8	Q6NZY4	Q6NZY4 T648	ZCCHC8 T648	0.00459804	11.5301	0.119626	3.53237	0.151389	0.0653439	-11.2921	-4.70137	4.54431	5.75644
SDAD1	Q9NVU7	Q9NVU7 S585	SDAD1 S585	0.0029697	4.23944	0.713174	0.97619	0.0613057	1.0257	-10.4793	-7.90779	3.99307	-0.0713767
YY1	P25490	P25490 S118	YY1 S118	0.0145455	11.2	0.616688	2	0.229801	1.92727	-9.58871	-5.4059	3.12154	0.0534393
PRRT3	Q5FWE3	Q5FWE3 S815	PRRT3 S815	0.0528796	1.16807	0.169355	0.302483	0.000558333	0.13719	-4.46527	-1.67927	9.08151	1.14068
NUCKS1	Q9H1E3	Q9H1E3 S75	NUCKS1 S75	0.00136818	0.58984	0.0673832	0.241667	0.178947	0.196667	-8.75192	-5.62206	0.433483	0.297266
HDLBP	Q00341	Q00341 S645	HDLBP S645	0.0117516	0.517117	0.036157	0.182556	0.154054	0.136145	-5.45956	-1.62142	0.244901	0.423198
ERBB2	P04626	P04626 S1083	ERBB2 S1083	0.0125234	0.929936	0.0893878	0.273158	0.227917	0.179259	-6.21444	-2.83546	0.261229	0.607687
SLC39A7	Q92504	Q92504 S276	SLC39A7 S276	0.00822368	0.95057	0.0464435	0.361798	0.347248	0.144767	-6.85286	-2.49762	0.0592183	1.32145
SLC39A7	Q92504	Q92504 S275	SLC39A7 S275	0.0213816	0.993156	0.059728	0.362348	0.453211	0.149457	-5.53758	-1.48204	-0.322806	1.27764
SRSF1	Q07955	Q07955 S199	SRSF1 S199	0.000650281	0.0249624	0.0112963	0.00728435	0.0101716	0.00435339	-5.26255	-4.11864	-0.481676	0.742659
TBC1D5	Q92609	Q92609 S554	TBC1D5 S554	20.0693	682.137	212.338	198.114	301.647	96.7693	-5.087	-3.4033	-0.60653	1.03371
NIFK	Q9BYG3	Q9BYG3 T223	NIFK T223	0.0891281	1.96615	0.464684	0.0110989	0.483755	0.263774	-4.46335	-2.3823	-5.44579	-4.57081
RIF1	Q5UIP0	Q5UIP0 S2196	RIF1 S2196	1.34545	24.8837	4.37705	0.123973	4.57706	0.902439	-4.20904	-1.70186	-5.20633	-2.86381
IRF2BP1	Q8IU81	Q8IU81 S66	IRF2BP1 S66	0.133333	15.5052	5.19802	0.596698	4.62322	0.608696	-6.86157	-5.28485	-2.95382	-0.0287198
SMARCA4	P51532	P51532 S1382	SMARCA4 S1382	0.00359341	0.472973	0.147119	0.092607	0.0236034	0.0728889	-7.04026	-5.35548	1.97213	0.345422
PTPN1	P18031	P18031 S50	PTPN1 S50	6.34615e-05	0.00629747	0.00126596	0.000802048	0.000285185	2.83333e-05	-6.63275	-4.3182	1.49179	4.82312
EPB41L1	Q9H4G0	Q9H4G0 S578	EPB41L1 S578	0.000506829	0.116927	0.0233884	0.0179762	0.00762861	0.00205051	-7.84989	-5.52815	1.2366	3.13204
MARK2	Q7KZI7	Q7KZI7 T596	MARK2 T596	14.9493	249.289	64.2023	3.10383	0.0662093	7.02756	-4.05967	-2.10255	5.55087	-1.17898
SYNPO2	Q9UMS6	Q9UMS6 S604	SYNPO2 S604	0.393728	245.228	75.7282	0.904137	1.69565	1.71512	-9.28271	-7.58749	-0.907227	-0.923693
CRACDL	Q6NV74	Q6NV74 S113	CRACDL S113	0.0594118	53.629	14.3288	0.266142	0.840149	1.09732	-9.81805	-7.91395	-1.65845	-2.04371
MKI67	P46013	P46013 T1503	MKI67 T1503	0.000606061	0.0454212	0.0117391	0.00113907	0.00374093	0.0012507	-6.22776	-4.27572	-1.71554	-0.134881
PGAM5	Q96HS1	Q96HS1 S80	PGAM5 S80	0.000451493	0.017378	0.00562987	0.00142446	0.00225	0.000693989	-5.26642	-3.64033	-0.659509	1.03743
RBM27	Q9P2N5	Q9P2N5 S120	RBM27 S120	0.273649	9.17197	1.48031	0.0380466	0.0561562	0.0330211	-5.06684	-2.43551	-0.561675	0.204382
ACIN1	Q9UKV3	Q9UKV3 T682	ACIN1 T682	0.000943089	0.0117241	0.00196528	0.00042619	1.23926e-05	6.68394e-05	-3.63594	-1.05927	5.10394	2.67273
POF1B	Q8WVV4	Q8WVV4 S123	POF1B S123	0.214217	475.073	109.545	3.21974	0.714667	3.30861	-11.1149	-8.99824	2.1716	-0.0392784
SPEN	Q96T58	Q96T58 S2493	SPEN S2493	0.0803738	38.3051	8.11856	0.622276	0.195161	0.0363934	-8.89659	-6.65835	1.67289	4.0958
NRDC	O43847	O43847 S86	NRDC S86	0.00926667	1.83636	0.366524	0.0431447	0.0478933	0.085567	-7.63059	-5.30571	-0.150641	-0.987873
PTMA	P06454	P06454 S2	PTMA S2	0.00168	0.0767568	0.0134276	0.00158657	0.000311647	0.00606312	-5.51376	-2.99866	2.34793	-1.93415
USP8	P40818	P40818 T695	USP8 T695	0.0643087	20.2685	4.15823	0.2504	0.149162	2.18721	-8.30001	-6.01481	0.747354	-3.12679
SAFB2	Q15424	Q15424 S287	SAFB2 S287	0.00019174	0.0254233	0.0124938	0.00380814	0.00177546	0.00386905	-7.05085	-6.02591	1.10089	-0.0228921
SAFB2	Q15424	Q15424 S288	SAFB2 S288	0.00019174	0.0254233	0.0124938	0.00380814	0.00177546	0.00386905	-7.05085	-6.02591	1.10089	-0.0228921
SAFB2	Q14151	Q14151 S287	SAFB2 S287	0.00019174	0.0254233	0.0124938	0.00380814	0.00177546	0.00386905	-7.05085	-6.02591	1.10089	-0.0228921
SAFB2	Q14151	Q14151 S288	SAFB2 S288	0.00019174	0.0254233	0.0124938	0.00380814	0.00177546	0.00386905	-7.05085	-6.02591	1.10089	-0.0228921
KIF2A	O00139	O00139 T78	KIF2A T78	0.192411	7.69896	3.77358	0.726297	0.722026	0.172868	-5.3224	-4.29367	0.00850892	2.07089
NPM1	P06748	P06748 S139	NPM1 S139	6.76033e-05	0.00234127	0.00104587	0.000466859	0.000589744	0.000473759	-5.11405	-3.95147	-0.337102	-0.0211667
LRRFIP1	Q32MZ4	Q32MZ4 S714	LRRFIP1 S714	1.39607	7.15038	3.10345	0.191014	3.19444	0.00293004	-2.35665	-1.1525	-4.06381	6.02662
BCAS1	O75363	O75363 T482	BCAS1 T482	0.00566524	0.0237856	0.0142071	0.00525439	0.011041	1.07857e-05	-2.06988	-1.32641	-1.07128	8.92826
TJP3	O95049	O95049 S371	TJP3 S371	0.0248284	7.66768	4.76974	0.544964	4.34524	0.480547	-8.27066	-7.58578	-2.9952	0.181484
SP110	Q9HB58	Q9HB58 S256	SP110 S256	0.102299	117.925	57.1613	74.7368	46.25	1.22156	-10.1709	-9.1261	0.692366	5.93503
PKM	P14618	P14618 S249	PKM S249	0.00011655	0.00398915	0.000157633	0.000535771	0.00283113	0.00214754	-5.09706	-0.435619	-2.40169	-2.003
PRRC2A	P48634	P48634 S363	PRRC2A S363	0.0133495	1.29255	0.0237952	0.0491409	0.76378	0.787879	-6.59728	-0.833882	-3.95816	-4.00298
TAF6	P49848	P49848 S636	TAF6 S636	0.0192105	1.39401	0.0456757	0.0155882	0.660163	0.744557	-6.1812	-1.24953	-5.40429	-5.57785
RBM25	P49756	P49756 S583	RBM25 S583	0.00124409	0.0515596	0.00149524	0.00199301	0.0250435	0.0204673	-5.37307	-0.265279	-3.65142	-3.3603
SYMPK	Q92797	Q92797 S1259	SYMPK S1259	0.26129	11.4677	0.896797	0.452261	5.91727	1.75615	-5.45578	-1.77913	-3.7097	-1.95719
BNIP3	Q12983	Q12983 S131	BNIP3 S131	1.08978	7.71084	0.0176689	1.31156	4.22624	2.50215	-2.82286	5.94667	-1.68809	-0.931885
DCLK1	O15075	O15075 S32	DCLK1 S32	1.25698	13.268	0.00132512	1.94079	8.62805	3.59804	-3.39991	9.88962	-2.15239	-0.890567
TMPO	P42166	P42166 S351	TMPO S351	1.46436	4.74839	2.31651	0.0104823	2.61283	2.20217	-1.69717	-0.661687	-7.96152	-7.71483
TMPO	P42166	P42166 S351	TMPO S351	0.765708	3.01639	1.50746	0.00610744	1.9469	1.2411	-1.97796	-0.977256	-8.3164	-7.66683
POLR2A	P24928	P24928 S1850	POLR2A S1850	0.0144505	0.065748	0.02235	0.00147863	0.0478698	0.0343077	-2.18582	-0.62915	-5.01678	-4.5362
YTHDC1	Q96MU7	Q96MU7 T148	YTHDC1 T148	0.0139286	0.271676	0.0988304	0.00148438	0.193491	0.013875	-4.28577	-2.82691	-7.02627	-3.22456
SRRM2	Q9UQ35	Q9UQ35 T1880	SRRM2 T1880	0.00207059	0.0927273	0.0494	0.0201775	0.0644068	0.0475	-5.48488	-4.5764	-1.67446	-1.23518

## Sheet: Phospho-site Cluster 7
Gene	Master Protein Accessions	Sum_Index_Unique	Sum_Index_Unique_Gene	MCF7_ctrl	MCF7_E2	MCF7_FGF	TAM1_Ctrl	TAM1_E2	TAM1_FGF	MCF_E2_vs_MCF_Ctrl_log2_FC	MCF_FGF_vs_MCF_Ctrl_log2_FC	TAM_E2_vs_TAM_Ctrl_log2_FC	TAM_FGF_vs_TAM_Ctrl_log2_FC
SLC9A1	P19634	P19634 S605	SLC9A1 S605	27.9208	18.6207	5.39711	18.7151	0.457143	49.0811	0.584433	2.37108	5.35541	-1.39097
FIP1L1	Q6UN15	Q6UN15 S492	FIP1L1 S492	12.8363	11.4417	7.01325	7.97692	0.139357	14.8319	0.165925	0.872078	5.83897	-0.894802
ZBTB7A	O95365	O95365 S549	ZBTB7A S549	11.6016	7.14286	6.91818	0.380159	1.15556	16.5891	0.699746	0.745854	-1.60391	-5.44749
MAPK1	P28482	P28482 Y187	MAPK1 Y187	2.41143	5.03386	3.80447	0.301325	0.00124444	8.53933	-1.06178	-0.657807	7.91967	-4.82473
NECTIN2	Q92692	Q92692 T410	NECTIN2 T410	0.484236	0.816199	0.469718	0.0162222	0.242487	0.918677	-0.75321	0.0439159	-3.90187	-5.82351
EML3	Q32P44	Q32P44 S176	EML3 S176	5.81818	18.1176	21.0484	27.7372	0.336066	60.2812	-1.63876	-1.85507	6.36694	-1.11988
NCOA3	Q9Y6Q9	Q9Y6Q9 S640	NCOA3 S640	2.26904	2.86585	27.9567	68.3453	1.49123	325.094	-0.336886	-3.62304	5.51827	-2.24994
PI4K2A	Q9BTU6	Q9BTU6 S51	PI4K2A S51	0.125862	0.327273	11.4444	10.4037	0.379781	43.8926	-1.37865	-6.50666	4.77579	-2.07688
PXN	P49023	P49023 S244	PXN S244	0.0337323	0.0170977	0.0662857	0.293003	0.00525903	0.620763	0.980329	-0.974567	5.79998	-1.08313
H1-2	P16403	P16403 T146	H1-2 T146	6.90141e-05	0.00032337	1.36716e-05	5.85185e-05	0.000727273	0.00364458	-2.22822	2.3357	-3.63553	-5.96071
TSSC4	Q9Y5U2	Q9Y5U2 S132	TSSC4 S132	1.84387	81.8841	48.018	1.00439	148.571	1747.71	-5.47278	-4.70277	-7.2087	-10.7649
RRP15	Q9Y3B9	Q9Y3B9 S8	RRP15 S8	1.49683	4.72119	0.0261411	4.0045	6.60714	59.8712	-1.65724	5.83945	-0.722403	-3.90217
SLC9A1	P19634	P19634 S703	SLC9A1 S703	3.69802	20.5747	15.2527	16.2849	0.272321	148.108	-2.47605	-2.04424	5.90208	-3.18504
NKTR	P30414	P30414 S463	NKTR S463	27.1284	43.5897	16.3121	35.7388	0.731788	218.072	-0.684186	0.733864	5.60992	-2.60924
CAST	P20810	P20810 S243	CAST S243	0.00289503	0.0094697	0.00248286	0.00102198	0.00266876	0.0685864	-1.70974	0.221576	-1.38481	-6.06849
PRCC	Q92733	Q92733 S157	PRCC S157	0.0254306	11.519	0.242056	1.084	0.119268	60.3618	-8.82323	-3.2507	3.18409	-5.7992
RNF20	Q5VTR2	Q5VTR2 S517	RNF20 S517	0.534091	0.100388	0.114841	0.0495455	0.118653	3.31498	2.4115	2.21745	-1.25992	-6.0641
BRIP1	Q9BX63	Q9BX63 S206	BRIP1 S206	1.12536	8.96774	49.0775	0.389815	1.68675	280.179	-2.99435	-5.4466	-2.11338	-9.48934
MICALL2	Q8IY33	Q8IY33 S153	MICALL2 S153	2.49734	4.28326	1.3361	71.6667	0.140673	86.5854	-0.778317	0.902365	8.99282	-0.272821
TFAM	Q00059	Q00059 S195	TFAM S195	0.0183146	0.0786546	0.0598558	0.225786	0.00642468	0.317857	-2.10254	-1.7085	5.13519	-0.493421
MATR3	P43243	P43243 S206	MATR3 S206	0.00383146	0.0430812	0.0127714	0.0741751	0.000169658	0.0832119	-3.49109	-1.73695	8.77216	-0.165855
NUCKS1	Q9H1E3	Q9H1E3 S204	NUCKS1 S204	0.00119909	0.0438503	0.0122626	0.0637037	0.00145789	0.0806333	-5.19257	-3.35425	5.44942	-0.339999
NUCKS1	Q9H1E3	Q9H1E3 T202	NUCKS1 T202	0.000271818	0.0203743	0.0003	0.0363889	0.000773684	0.0543333	-6.22797	-0.142321	5.55561	-0.57834
TNKS1BP1	Q9C0C2	Q9C0C2 S1666	TNKS1BP1 S1666	0.0326974	0.0669276	0.0117246	0.0131522	0.470588	1.01774	-1.03343	1.47964	-5.16109	-6.27393
BRIP1	Q9BX63	Q9BX63 S1237	BRIP1 S1237	0.183673	10.7097	2.46125	18.3333	64.4578	207.154	-5.86563	-3.74418	-1.81389	-3.49816
PPL	O60437	O60437 S14	PPL S14	0.00443213	0.192872	0.0117763	0.130151	0.320736	0.446381	-5.4435	-1.40982	-1.3012	-1.77809
CHD1	O14646	O14646 S1689	CHD1 S1689	0.0264953	1.66667	0.630705	1.2451	2.8018	5.07042	-5.97508	-4.57316	-1.1701	-2.02585
HDAC1	Q13547	Q13547 S409	HDAC1 S409	0.00137968	0.0532857	0.0126866	0.00540027	0.121513	0.169818	-5.27134	-3.2009	-4.49194	-4.97482
ZNF638	Q14966	Q14966 S1401	ZNF638 S1401	0.0794737	8.09524	1.23988	4.41489	8.52941	10	-6.67045	-3.96357	-0.950068	-1.17955
TEX2	Q8IWB9	Q8IWB9 S744	TEX2 S744	0.00590179	0.4	0.0294615	0.36381	0.366707	0.539326	-6.0827	-2.31961	-0.011444	-0.567974
FTSJ3	Q8IY81	Q8IY81 S584	FTSJ3 S584	0.000693605	0.0620112	0.0036338	0.0570537	0.0687533	0.0944245	-6.48227	-2.38929	-0.269109	-0.72684
NCOR2	Q9Y618	Q9Y618 S215	NCOR2 S215	0.36015	8.27586	1.02609	0.0182836	5.89888	7.9902	-4.52224	-1.51048	-8.33375	-8.77154
SF3B1	O75533	O75533 T142	SF3B1 T142	0.00235191	0.10451	0.0492537	0.0816926	0.00042069	0.142883	-5.47366	-4.38833	7.6013	-0.80656
PPFIBP1	Q86W92	Q86W92 S466	PPFIBP1 S466	0.213063	18.9055	2.3431	13.0807	5.80372	30.8787	-6.47138	-3.45906	1.17239	-1.23917
ARFGEF2	Q9Y6D5	Q9Y6D5 S277	ARFGEF2 S277	7.08609e-05	0.173697	0.0241223	0.0191106	0.0253213	0.190713	-11.2593	-8.41116	-0.405982	-3.31896
CLMN	Q96JQ2	Q96JQ2 S635	CLMN S635	0.603448	15.3131	1.47748	0.356962	0.803763	17.3497	-4.66539	-1.29183	-1.171	-5.603
NELFA	Q9H3P2	Q9H3P2 S363	NELFA S363	0.00368182	2.47619	1.64435	1.18957	1.2	4.75348	-9.39349	-8.80288	-0.01259	-1.99854
STMN1	P16949	P16949 S63	STMN1 S63	0.00357314	1.17127	0.270784	0.674556	0.412381	3.50633	-8.35667	-6.2438	0.709961	-2.37795
SLC9A1	P19634	P19634 S785	SLC9A1 S785	1.26238	51.0345	1.90884	4.72067	0.0322321	126.649	-5.33726	-0.596558	7.19435	-4.7457
AKT1S1	Q96B36	Q96B36 S88	AKT1S1 S88	0.352252	29.8643	22.8669	0.0745187	0.0741379	32.4227	-6.40567	-6.02051	0.00739039	-8.76519
CTNNA1	P35221	P35221 S655	CTNNA1 S655	0.0618243	0.177551	0.145915	0.0993884	0.000591045	0.212412	-1.52199	-1.23889	7.39367	-1.09572
PXN	P49023	P49023 S85	PXN S85	0.0190424	6.99713	7.25714	5.02915	2.16641	8.72881	-8.5214	-8.57404	1.21501	-0.79547
PCM1	Q15154	Q15154 S65	PCM1 S65	0.0774038	80.8511	92.4342	58.6626	55.4717	130.07	-10.0286	-10.2218	0.0806895	-1.14877
GNL1	P36915	P36915 S51	GNL1 S51	0.073301	12.4162	7.49587	5.52564	4.04167	13.9692	-7.40418	-6.67612	0.451191	-1.33804
SRRM2	Q9UQ35	Q9UQ35 S1014	SRRM2 S1014	0.000461765	0.15697	0.158	0.185207	0.158192	0.245	-8.40911	-8.41855	0.227462	-0.403642
WDR33	Q9C0J8	Q9C0J8 S1210	WDR33 S1210	2.81534	0.0552941	9.43567	6.22718	5.17974	14.3735	5.67004	-1.74481	0.2657	-1.20676
TJP1	Q07157	Q07157 S1617	TJP1 S1617	0.00769663	0.00107296	0.340471	0.190476	0.166553	0.488889	2.84264	-5.46716	0.19363	-1.3599
NUP153	P49790	P49790 T588	NUP153 T588	4.71186e-06	0.00518692	0.0397196	0.02067	0.0147489	0.0404844	-10.1044	-13.0413	0.486933	-0.96983
MLH1	P40692	P40692 S477	MLH1 S477	0.00610345	1.20173	4.52229	0.0815029	0.118139	4.4	-7.62127	-9.53321	-0.53556	-5.75451
KRT8	P05787	P05787 S142	KRT8 S142	8.55244e-07	1.6641e-06	4.531e-06	2.24e-08	1.081e-07	4.42671e-06	-0.960333	-2.40542	-2.27079	-7.62659
CTNND2	Q9UQB3	Q9UQB3 S461	CTNND2 S461	0.921829	45.6	88.3178	0.676692	0.957265	163.366	-5.62839	-6.58206	-0.50042	-7.9154
PDCD4	Q53EL6	Q53EL6 S457	PDCD4 S457	0.0030786	1.31325	2.20833	0.026063	1.37908	2.04673	-8.73665	-9.48647	-5.72556	-6.29517

## Sheet: Phospho-site Cluster 8
Gene	Master Protein Accessions	Sum_Index_Unique	Sum_Index_Unique_Gene	MCF7_ctrl	MCF7_E2	MCF7_FGF	TAM1_Ctrl	TAM1_E2	TAM1_FGF	MCF_E2_vs_MCF_Ctrl_log2_FC	MCF_FGF_vs_MCF_Ctrl_log2_FC	TAM_E2_vs_TAM_Ctrl_log2_FC	TAM_FGF_vs_TAM_Ctrl_log2_FC
LLGL2	Q6P1M3	Q6P1M3 S965	LLGL2 S965	0.225439	0.201401	0.201835	0.0651648	0.000538462	0.207547	0.162663	0.159559	6.91911	-1.67127
TBC1D10B	Q4KMP7	Q4KMP7 S661	TBC1D10B S661	4.12463	2.38554	3.22963	2.8359	0.110611	0.02625	0.789947	0.352896	4.68024	6.75534
DSG2	Q14126	Q14126 S680	DSG2 S680	0.90991	0.648069	0.546591	0.562667	0.016	0.00193434	0.489577	0.735262	5.13614	8.18429
EIF4B	P23588	P23588 S93	EIF4B S93	0.124167	0.0920245	0.077931	0.0705521	0.00226946	0.00113305	0.432187	0.672008	4.95827	5.96041
ESYT2	A0FGR8	A0FGR8 S738	ESYT2 S738	6.80714	4.86301	5.42714	3.75369	0.0192025	2.08941	0.485199	0.326858	7.61088	0.845214
ZNF185	O15231	O15231 S465	ZNF185 S465	1.44178	1.13223	0.998966	0.640449	0.00897213	0.250199	0.348687	0.529349	6.15749	1.35601
MAP4	P27816	P27816 S507	MAP4 S507	0.0583068	0.0709937	0.0824242	0.0577792	0.00102735	0.0192724	-0.284029	-0.499405	5.81356	1.58401
EMD	P50402	P50402 S171	EMD S171	0.327273	0.368205	0.438889	0.288053	0.000148583	0.166535	-0.170016	-0.423362	10.9209	0.790506
BPTF	Q12830	Q12830 S1300	BPTF S1300	5.07553	4.12996	5.60364	3.18487	0.0212752	1.93103	0.297432	-0.142807	7.22592	0.721862
ESYT1	Q9BSJ8	Q9BSJ8 S1034	ESYT1 S1034	0.0877551	0.0905138	0.0925094	0.0687285	0.00149372	0.00413265	-0.0446553	-0.0761164	5.52392	4.05577
SCRIB	Q14160	Q14160 S1566	SCRIB S1566	0.410191	0.35942	0.369412	0.285075	0.000850746	0.0357349	0.190624	0.151066	8.3884	2.99594
PRPSAP2	O60256	O60256 S227	PRPSAP2 S227	2.6177	2.41087	3.00622	2.37895	0.0540143	0.305608	0.118749	-0.19965	5.46084	2.96057
NUMA1	Q14980	Q14980 S1862	NUMA1 S1862	0.0121486	0.0108457	0.0122329	0.00946457	0.000232713	0.00371812	0.163667	-0.00997173	5.34591	1.34796
PARD6B	Q9BYG5	Q9BYG5 S11	PARD6B S11	2.43519	2.37017	1.93868	1.76526	0.0140957	1.97857	0.0390435	0.328957	6.96848	-0.16458
MISP	Q8IVT2	Q8IVT2 S155	MISP S155	2.70391	2.93963	2.08333	2.76974	0.052381	1.65329	-0.120588	0.376154	5.72456	0.744409
SCRIB	Q14160	Q14160 S835	SCRIB S835	1.48535	1.29014	0.776235	1.35015	0.0121761	0.992795	0.20327	0.936237	6.79292	0.443551
MAP4	P27816	P27816 S636	MAP4 S636	0.224324	0.27375	0.152577	0.110823	0.0011551	0.126601	-0.287273	0.556046	6.58409	-0.192038
TCOF1	Q13428	Q13428 S583	TCOF1 S583	0.802721	0.759398	0.504425	0.273333	0.00113889	0.424699	0.0800417	0.67026	7.90689	-0.635779
SPTBN1	Q01082	Q01082 S2341	SPTBN1 S2341	0.170779	0.148889	0.0915709	0.0733333	0.00119277	0.0391026	0.197896	0.899172	5.94208	0.907206
SCFD1	Q8WVM8	Q8WVM8 S303	SCFD1 S303	2.7	2.59387	1.42509	1.31765	0.0290667	0.866667	0.0578534	0.921909	5.50245	0.604415
SEC22B	O75396	O75396 S137	SEC22B S137	0.154967	0.210262	0.115574	0.184346	0.00423338	0.0355982	-0.440225	0.423146	5.44446	2.37254
GPALPP1	Q8IXQ4	Q8IXQ4 S105	GPALPP1 S105	39.8686	56.6489	35.8716	43.4066	0.544554	3.64317	-0.506795	0.152414	6.31669	3.57465
PAK4	O96013	O96013 S474	PAK4 S474	0.683761	0.774603	0.411887	0.647321	0.01816	0.00616341	-0.179966	0.731242	5.15565	6.71461
RPRD2	Q5VT52	Q5VT52 S1099	RPRD2 S1099	0.259	0.457216	0.105372	0.332838	0.0053211	0.116074	-0.819923	1.29746	5.96695	1.51978
PURB	Q96QR8	Q96QR8 S101	PURB S101	2.48111	5.24778	1.99478	2.14644	0.0543103	0.312805	-1.08072	0.314752	5.30457	2.77861
ATXN2L	Q8WWM7	Q8WWM7 S559	ATXN2L S559	0.747782	1.30093	0.526646	0.50974	0.00966102	0.253778	-0.798849	0.505785	5.72144	1.0062
LAS1L	Q9Y4W2	Q9Y4W2 S617	LAS1L S617	1.58841	2.34234	0.941905	0.837255	0.00713812	0.00809406	-0.560372	0.753926	6.87398	6.69266
CCNY	Q8ND76	Q8ND76 S326	CCNY S326	454.212	600.575	328.767	324.138	2.41322	8.59756	-0.402976	0.466301	7.0695	5.23654
PXN	P49023	P49023 S322	PXN S322	4.01556	9.07184	5.98343	5.76181	0.0373626	3.67521	-1.17579	-0.575371	7.26878	0.648694
HNRNPK	P61978	P61978 S216	HNRNPK S216	0.00435606	0.00987124	0.00553571	0.00564356	0.000106926	0.00251773	-1.18021	-0.345745	5.72192	1.16448
TMPO	P42167	P42167 S306	TMPO S306	0.185132	0.381935	0.222477	0.232624	0.00212589	0.0608303	-1.04477	-0.265099	6.77379	1.93514
TMPO	P42167	P42167 S306	TMPO S306	0.0968051	0.242623	0.144776	0.135537	0.00158407	0.0342828	-1.32556	-0.580669	6.41891	1.98313
FLNA	P21333	P21333 S2327	FLNA S2327	0.00212438	0.00335	0.00187356	0.00239845	3.15315e-05	0.000991379	-0.657121	0.181256	6.24916	1.27459
SPAG9	O60271	O60271 S733	SPAG9 S733	3.12617	6.93842	3.02762	4.4432	0.125	1.24692	-1.15021	0.0462143	5.1516	1.83323
TRIM24	O15164	O15164 S660	TRIM24 S660	1.10165	1.70455	1.66055	1.01754	0.0112712	0.384286	-0.629723	-0.591998	6.49631	1.40484
SRRM2	Q9UQ35	Q9UQ35 S1329	SRRM2 S1329	0.190765	0.303206	0.272727	0.200391	0.00245198	0.039075	-0.668504	-0.515661	6.35272	2.3585
ZC3H13	Q5T200	Q5T200 S993	ZC3H13 S993	12.9056	31.7582	19.6053	11.8504	0.129952	0.892857	-1.29914	-0.603247	6.51082	3.73036
GATAD2A	Q86YP4	Q86YP4 T49	GATAD2A T49	0.133036	0.341176	0.196353	0.192424	0.00852632	0.0019188	-1.3587	-0.561633	4.49622	6.64794
RPL4	P36578	P36578 S295	RPL4 S295	0.125071	0.195152	0.180825	0.0779518	0.000460976	0.0709509	-0.641845	-0.531846	7.40175	0.135762
ALDOA	P04075	P04075 S36	ALDOA S36	0.00679901	0.00930168	0.00782805	0.00413127	4.15709e-05	0.00476056	-0.452167	-0.20333	6.63487	-0.204546
SRRM2	Q9UQ35	Q9UQ35 S1188	SRRM2 S1188	0.181765	0.304848	0.317333	0.193491	0.00426554	0.124375	-0.74602	-0.803927	5.5034	0.637571
VDAC1	P21796	P21796 S104	VDAC1 S104	0.158346	0.233617	0.20691	0.150593	0.000582679	0.120362	-0.561064	-0.385921	8.01374	0.323274
ELAVL1	Q15717	Q15717 S202	ELAVL1 S202	0.140116	0.219424	0.157862	0.1224	0.00173729	0.13743	-0.6471	-0.172036	6.13862	-0.167095
PRKAR2A	P13861	P13861 S99	PRKAR2A S99	1.79016	2.35417	1.57912	1.34545	0.0121818	1.70679	-0.395125	0.180967	6.78722	-0.343192
AHNAK	Q09666	Q09666 S177	AHNAK S177	0.0118857	0.0207432	0.0120661	0.0102632	3.952e-05	0.0103846	-0.803413	-0.0217327	8.02068	-0.0169731
KRT8	P05787	P05787 S330	KRT8 S330	0.000437223	0.000745763	0.000378378	0.0002992	2.77259e-08	0.000332366	-0.770347	0.20854	13.3976	-0.151662
HADHA	P40939	P40939 S756	HADHA S756	0.0109375	0.0107143	0.0189723	0.0134049	0.000350282	0.00283333	0.0297473	-0.794614	5.25809	2.24218
TP53BP1	Q12888	Q12888 S265	TP53BP1 S265	6.84932	5.56025	9.37244	8.71845	0.0129385	1.53982	0.300809	-0.452465	9.39625	2.50131
SPEN	Q96T58	Q96T58 S1918	SPEN S1918	33.6056	29.2351	66.5979	68.3535	1.6181	19.5082	0.201001	-0.986776	5.40064	1.80894
RBM14	Q96PK6	Q96PK6 S618	RBM14 S618	0.205769	0.108723	0.228093	0.15884	0.000375	0.0371517	0.920374	-0.148594	8.72647	2.09607
ZMYND8	Q9ULU4	Q9ULU4 S425	ZMYND8 S425	37.1942	12.8956	42.4121	35.063	0.892966	10.7469	1.5282	-0.189395	5.2952	1.70603
HCFC1	P51610	P51610 S6	HCFC1 S6	0.0663403	0.0431295	0.0502738	0.100565	0.000976389	0.00394468	0.621209	0.400078	6.68645	4.67207
ARHGEF16	Q5VV41	Q5VV41 S174	ARHGEF16 S174	0.309524	0.265169	0.308209	0.54902	0.00995885	0.00914439	0.223141	0.00614161	5.78474	5.90783
TOP1	P11387	P11387 S10	TOP1 S10	0.0102356	0.0121994	0.0118627	0.01648	0.000138814	0.00333333	-0.25321	-0.212842	6.89142	2.30568
NIBAN2	Q96TA1	Q96TA1 S665	NIBAN2 S665	0.082235	0.0616667	0.0767143	0.0882979	0.00259934	0.00804734	0.415261	0.100257	5.08616	3.4558
TP53BP1	Q12888	Q12888 T922	TP53BP1 T922	0.702544	0.540169	0.399727	0.794175	0.0272864	0.0245133	0.379177	0.813573	4.8632	5.01782
PRKACA	P17612	P17612 T198	PRKACA T198	0.548913	0.356223	0.139706	0.431373	0.0024559	0.00526611	0.623796	1.97418	7.45654	6.35605
LAMTOR1	Q6IAA8	Q6IAA8 S56	LAMTOR1 S56	1.25284	0.631683	0.422222	0.990385	0.0201	0.0299632	0.98793	1.56913	5.62272	5.04672
RACGAP1	Q9H0H5	Q9H0H5 T342	RACGAP1 T342	0.210566	0.430556	0.310732	0.373134	0.0187574	0.00219512	-1.03193	-0.561397	4.31416	7.40925
SRRT	Q9BXP5	Q9BXP5 T544	SRRT T544	0.0622438	0.124699	0.0906977	0.112025	0.00175148	0.000471429	-1.00245	-0.543135	5.99911	7.89257
SIN3A	Q96ST3	Q96ST3 S277	SIN3A S277	0.428144	0.97546	0.863309	0.827381	0.00755352	0.0767296	-1.18799	-1.01178	6.77526	3.4307
FASN	P49327	P49327 S974	FASN S974	0.00340369	0.00620321	0.00546961	0.00503686	2.60241e-05	0.000550314	-0.865913	-0.684338	7.59653	3.1942
GTF2F1	P35269	P35269 S385	GTF2F1 S385	0.877327	1.38095	1.48678	1.52607	0.0404059	0.0279357	-0.654476	-0.761008	5.23911	5.77156
PABPN1	Q86U42	Q86U42 S150	PABPN1 S150	0.0202461	0.0587952	0.0284314	0.054269	0.00365768	0.000106448	-1.53805	-0.489841	3.89113	8.99383
IGFBP5	P24593	P24593 S268	IGFBP5 S268	0.286885	0.523438	0.356108	0.778788	0.0114286	0.00460366	-0.867544	-0.31184	6.09051	7.40231
PPP4R3A	Q6IN85	Q6IN85 S127	PPP4R3A S127	0.0953608	0.162595	0.180889	0.24	0.0184483	0.00170787	-0.769818	-0.923635	3.70148	7.1347
NPM1	P06748	P06748 S137	NPM1 S137	0.00247934	0.00710317	0.00600917	0.00913545	0.000129138	0.000782979	-1.51851	-1.27721	6.1445	3.54443
TP53BP1	Q12888	Q12888 S1094	TP53BP1 S1094	1.1546	1.33192	1.27285	1.38641	0.00395802	0.783186	-0.20612	-0.140672	8.45236	0.823925
UBE2O	Q9C0C9	Q9C0C9 S515	UBE2O S515	4.92837	6.88716	5.94502	6.78038	0.0452632	5.09091	-0.482799	-0.270571	7.22689	0.413444
BCLAF1	Q9NYF8	Q9NYF8 S290	BCLAF1 S290	1.93694	3.77519	4.35537	3.69298	0.0946154	1.82301	-0.962771	-1.16902	5.28657	1.01846

## Sheet: Phospho-site Cluster 9
Gene	Master Protein Accessions	Sum_Index_Unique	Sum_Index_Unique_Gene	MCF7_ctrl	MCF7_E2	MCF7_FGF	TAM1_Ctrl	TAM1_E2	TAM1_FGF	MCF_E2_vs_MCF_Ctrl_log2_FC	MCF_FGF_vs_MCF_Ctrl_log2_FC	TAM_E2_vs_TAM_Ctrl_log2_FC	TAM_FGF_vs_TAM_Ctrl_log2_FC
ACIN1	Q9UKV3	Q9UKV3 S478	ACIN1 S478	0.0861789	0.117931	0.0570139	0.00201587	0.0142945	0.0725389	-0.452537	0.596021	-2.82598	-5.16928
PPM1H	Q9ULR3	Q9ULR3 S118	PPM1H S118	1.85393	1.6135	0.1768	0.0225157	0.481437	1.34328	0.200398	3.3904	-4.41834	-5.89869
SLTM	Q9NWH9	Q9NWH9 S1014	SLTM S1014	0.224816	0.244262	0.0010873	0.0360305	0.0143478	0.0964328	-0.119688	7.69185	1.32839	-1.4203
MLPH	Q9BV36	Q9BV36 S510	MLPH S510	0.130387	0.175591	0.0616487	0.0360502	0.000989492	0.007	-0.429418	1.08065	5.18717	2.36458
EHMT2	Q96KQ7	Q96KQ7 S140	EHMT2 S140	12.22	21.2138	6.87068	6.29208	0.0364706	2.95188	-0.795761	0.83072	7.43066	1.0919
KDM2A	Q9Y2K7	Q9Y2K7 T713	KDM2A T713	9.45833	19.5513	5.425	1.56048	0.0324885	0.192584	-1.04761	0.801963	5.58592	3.01844
SPEN	Q96T58	Q96T58 S2159	SPEN S2159	1.65421	3.42373	0.698454	0.375303	0.00903226	0.00534426	-1.04943	1.2439	5.37682	6.13392
ST13	P50502	P50502 S79	ST13 S79	0.0101152	0.0148624	0.00032931	5.05263e-05	0.00173125	0.00177402	-0.55514	4.94093	-5.09864	-5.13385
EDC4	Q6P2E9	Q6P2E9 S875	EDC4 S875	0.0307223	0.0578814	5.19565e-05	0.000294488	0.00188966	0.00166258	-0.913813	9.20776	-2.68184	-2.49714
PSMG1	O95456	O95456 T18	PSMG1 T18	0.246637	0.460472	0.00726648	0.040367	0.070531	0.0265138	-0.900724	5.08499	-0.805082	0.606434
PCDH1	Q08174	Q08174 S984	PCDH1 S984	0.850932	1.95636	0.0534137	0.00625954	0.00666667	0.27	-1.20106	3.99376	-0.0909085	-5.43076
GORASP2	Q9H8Y8	Q9H8Y8 T415	GORASP2 T415	0.351459	0.351948	0.137572	0.00249516	0.0862213	0.0789174	-0.00200657	1.35317	-5.11084	-4.98314
BAG6	P46379	P46379 S1117	BAG6 S1117	0.719328	0.721612	0.33682	0.00459184	0.10581	0.264262	-0.00457355	1.09467	-4.52627	-5.84676
ERGIC3	Q9Y282	Q9Y282 S116	ERGIC3 S116	0.232598	0.190476	0.116298	9.48936e-05	0.0120134	0.000736395	0.288226	1.00001	-6.98412	-2.9561
PPP4R2	Q9NY27	Q9NY27 S226	PPP4R2 S226	3.36986	2.50988	0.291902	0.000992366	0.05961	0.563462	0.425071	3.52913	-5.90854	-9.14923
MCM2	P49736	P49736 S53	MCM2 S53	0.0309551	0.0296635	0.000794286	8e-05	0.000683871	0.000993827	0.0614881	5.28437	-3.09565	-3.63492
RANBP2	P49792	P49792 S788	RANBP2 S788	0.338889	0.316402	0.0667349	0.000793684	0.0915897	0.0026755	0.0990531	2.3443	-6.85048	-1.75317
CSTF3	Q12996	Q12996 S691	CSTF3 S691	0.5454	0.372263	0.106902	0.00940789	0.417465	0.0357341	0.550993	2.35102	-5.47164	-1.92536
SON	P18583	P18583 S283	SON S283	0.125933	0.16338	0.0512107	0.00373099	0.177827	0.00378995	-0.375579	1.29814	-5.57477	-0.0226204
NUP98	P52948	P52948 S1028	NUP98 S1028	0.704274	1.03472	0.522807	0.00507345	1.08571	0.0816327	-0.555036	0.429857	-7.74146	-4.00811
HP1BP3	Q5SSJ5	Q5SSJ5 S249	HP1BP3 S249	0.0268254	0.0316364	0.0217982	0.000152404	0.0302262	0.00327439	-0.237984	0.299387	-7.63176	-4.42526
RBMX	P38159	P38159 S326	RBMX S326	0.00869138	0.0108726	0.00705026	0.000337975	0.0112939	0.00132203	-0.323034	0.301909	-5.06248	-1.96777
TOP2B	Q02880	Q02880 S1552	TOP2B S1552	0.0728682	0.135379	0.0759091	0.00127962	0.104673	0.002375	-0.893643	-0.058983	-6.35403	-0.892211
PLEC	Q15149	Q15149 S720	PLEC S720	0.0133566	0.0261594	0.0104091	0.000104455	0.0192308	0.000146622	-0.969773	0.359713	-7.52438	-0.48921
DDX54	Q8TDD1	Q8TDD1 S782	DDX54 S782	4.84069	13.2609	4.22391	0.100886	7.86389	0.844048	-1.4539	0.196632	-6.28445	-3.0646
TJP3	O95049	O95049 S856	TJP3 S856	4.78261	11.8598	5.06579	0.0057554	9.74206	1.25131	-1.3102	-0.0829894	-10.7251	-7.76431
HMGN1	P05114	P05114 S99	HMGN1 S99	0.20365	0.196094	0.294192	0.000601064	0.153933	0.0432432	0.0545457	-0.530668	-8.00056	-6.16881
TCOF1	Q13428	Q13428 T533	TCOF1 T533	0.370748	0.25188	0.358407	0.00331429	0.174074	0.0175904	0.557705	0.0488409	-5.71486	-2.40802
HMGN1	P05114	P05114 S89	HMGN1 S89	0.301971	0.304688	0.292803	0.0031617	0.245506	0.00216667	-0.0129212	0.0444786	-6.27891	0.545224
CD2BP2	O95400	O95400 T243	CD2BP2 T243	0.212879	0.264583	0.144949	0.00697143	0.000153202	0.00441148	-0.31369	0.554482	5.50795	0.660191
CTNND1	O60716	O60716 S349	CTNND1 S349	0.383959	0.54359	0.309174	0.0176667	0.0025228	0.000207407	-0.501566	0.312532	2.80793	6.41242
DNAJC1	Q96KC8	Q96KC8 S430	DNAJC1 S430	0.448413	0.691589	0.394054	0.00128324	0.0296602	0.110487	-0.625087	0.186434	-4.53067	-6.42794
PSIP1	O75475	O75475 T141	PSIP1 T141	0.391429	0.532423	0.40884	0.179603	0.140095	0.00544643	-0.443824	-0.0627865	0.358404	5.04336
BMS1	Q14692	Q14692 S552	BMS1 S552	0.368702	1.04237	0.376667	0.00255967	0.146186	0.0994429	-1.49934	-0.030832	-5.83571	-5.27984
RRP1B	Q14684	Q14684 S513	RRP1B S513	0.530364	1.50196	0.757085	0.168599	0.0630137	0.00465517	-1.50179	-0.513471	1.41986	5.17862
HSPB1	P04792	P04792 S98	HSPB1 S98	0.000723077	0.00155731	0.000699317	0.00032008	3.95085e-06	9.5082e-05	-1.10684	0.0482033	6.34012	1.75119
CPSF7	Q8N684	Q8N684 S48	CPSF7 S48	0.686099	1.98246	1.28659	0.0106746	0.799587	0.179032	-1.5308	-0.907059	-6.227	-4.06797
OSBPL10	Q9BXB5	Q9BXB5 S507	OSBPL10 S507	10.2083	19.2128	12.5346	0.219181	9.26866	2.01982	-0.912318	-0.296166	-5.40217	-3.20403
TRA2B	P62995	P62995 S14	TRA2B S14	0.440816	0.869347	0.582036	0.00379066	0.457067	0.159501	-0.979754	-0.400931	-6.91381	-5.39497
PLEC	Q15149	Q15149 S1435	PLEC S1435	0.0357343	0.0707971	0.0284091	1.21782e-05	0.0207692	9.72973e-05	-0.986382	0.330955	-10.7359	-2.9981
HMGA1	P17096	P17096 T53	HMGA1 T53	0.934959	1.62992	0.640199	0.00188385	0.749682	0.00132075	-0.801827	0.546384	-8.63645	0.512324
ARAF	P10398	P10398 S257	ARAF S257	1.26829	2.44681	1.12379	0.0335853	1.09711	0.291809	-0.948013	0.17451	-5.02973	-3.11912

## Sheet: Phospho-site Cluster 10
Gene	Master Protein Accessions	Sum_Index_Unique	Sum_Index_Unique_Gene	MCF7_ctrl	MCF7_E2	MCF7_FGF	TAM1_Ctrl	TAM1_E2	TAM1_FGF	MCF_E2_vs_MCF_Ctrl_log2_FC	MCF_FGF_vs_MCF_Ctrl_log2_FC	TAM_E2_vs_TAM_Ctrl_log2_FC	TAM_FGF_vs_TAM_Ctrl_log2_FC
MTA2	O94776	O94776 S435	MTA2 S435	0.299484	0.182569	0.00241259	0.283051	0.00288889	0.270433	0.714037	6.95575	6.6144	0.0657917
BCLAF1	Q9NYF8	Q9NYF8 S183	BCLAF1 S183	0.0345946	0.028526	0.00100826	0.00831579	0.00119231	0.0285841	0.27827	5.1006	2.8021	-1.78129
ARAF	P10398	P10398 S274	ARAF S274	0.356473	0.226064	0.00321543	0.107235	0.0396532	0.225256	0.657062	6.79263	1.43527	-1.07078
ARAF	P10398	P10398 S269	ARAF S269	0.356473	0.226064	0.00321543	0.107235	0.0396532	0.225256	0.657062	6.79263	1.43527	-1.07078
TP53BP1	Q12888	Q12888 S831	TP53BP1 S831	0.659491	0.426004	0.00521146	0.00834951	0.00946027	0.246903	0.630486	6.98352	-0.180189	-4.88611
AHNAK	Q09666	Q09666 S5400	AHNAK S5400	0.00827429	0.00509459	0.00262397	0.00473684	2.132e-05	0.00189103	0.699667	1.65689	7.79557	1.32476
STAG2	Q8N3U4	Q8N3U4 T1112	STAG2 T1112	1.79085	0.746269	0.752174	0.581749	0.00290842	0.00284848	1.26288	1.25151	7.64402	7.67406
PRPSAP2	O60256	O60256 T5	PRPSAP2 T5	0.104918	0.0373913	0.0439834	0.032	0.00285036	0.000127365	1.48849	1.25423	3.48886	7.97296
ARHGEF7	Q14155	Q14155 S518	ARHGEF7 S518	88.7786	27.8602	39.8308	28.8293	0.286957	1.8	1.67201	1.15633	6.65056	4.00147
CTNNB1	P35222	P35222 S552	CTNNB1 S552	1.49815	0.724832	0.817667	0.70607	0.0030786	0.144531	1.04746	0.873595	7.84139	2.28843
SQSTM1	Q13501	Q13501 S366	SQSTM1 S366	0.0959538	0.0423729	0.02792	0.0303788	0.0115847	0.000574483	1.1792	1.78104	1.39084	5.72466
DKC1	O60832	O60832 S21	DKC1 S21	0.137678	0.0543046	0.0403382	0.0667797	0.000878689	0.00554585	1.34215	1.77108	6.24791	3.58993
SND1	Q7KZF4	Q7KZF4 S426	SND1 S426	0.060567	0.0222195	0.0140609	0.0201276	9.32558e-05	0.00776371	1.44671	2.10684	7.75376	1.37435
ZC3HAV1	Q7Z2W4	Q7Z2W4 S378	ZC3HAV1 S378	5.90278	3.11804	3.27731	1.81061	0.0282645	1.81731	0.920755	0.848881	6.00134	-0.00533002
MOV10	Q9HCE1	Q9HCE1 S969	MOV10 S969	0.979079	0.430584	0.414462	0.341682	0.00545673	0.477273	1.18513	1.24019	5.96847	-0.482161
PML	P29590	P29590 S518	PML S518	20.4453	8.45238	4.6875	3.7803	0.0140876	2.16172	1.27434	2.12488	8.06793	0.806325
CTPS1	P17812	P17812 S575	CTPS1 S575	11.6	5.27175	3.05294	0.714043	0.0128092	1.02977	1.13777	1.92585	5.80075	-0.528232
GATAD2B	Q8WXI9	Q8WXI9 T120	GATAD2B T120	2.56571	0.974522	0.587973	0.144277	0.000222689	0.239367	1.39659	2.12553	9.3396	-0.730379
LIG1	P18858	P18858 S76	LIG1 S76	20.4545	9.4697	7.28926	2.83486	0.00829268	3.63514	1.11103	1.48858	8.41722	-0.35873
RB1	P06400	P06400 T373	RB1 T373	262.602	135.657	111.607	53.0242	0.551724	34.1026	0.952914	1.23445	6.58656	0.636771
TOP2A	P11388	P11388 S1213	TOP2A S1213	4.73684	1.52751	1.28009	1.19787	0.0242353	0.838407	1.63275	1.88768	5.62722	0.514751
SAMHD1	Q9Y3Z3	Q9Y3Z3 T592	SAMHD1 T592	1.0508	0.393913	0.301939	0.231534	3.59736e-05	0.204142	1.41554	1.79916	12.652	0.181652
USP15	Q9Y4E8	Q9Y4E8 S229	USP15 S229	9.9005	3.49351	3.83451	1.99057	0.0135043	1.30252	1.50283	1.36846	7.20362	0.611872
TRA2B	P62995	P62995 T201	TRA2B T201	0.0727041	0.0284422	0.00175928	0.00649222	0.00672391	0.0130513	1.354	5.36898	-0.0505884	-1.00741
PAPOLA	P51003	P51003 S660	PAPOLA S660	1.59179	0.651591	0.0875839	0.00101654	0.0847087	0.00326594	1.28861	4.18384	-6.38077	-1.68383
TCOF1	Q13428	Q13428 S156	TCOF1 S156	0.0473923	0.0195489	0.000178761	0.00310476	5.06481e-05	0.000360843	1.27757	8.05048	5.93783	3.10504
MDC1	Q14676	Q14676 T1567	MDC1 T1567	14.2559	2.9902	0.0368966	0.0238686	0.0454795	0.0927326	2.25324	8.59385	-0.9301	-1.95796
ZC3HAV1	Q7Z2W4	Q7Z2W4 S284	ZC3HAV1 S284	10	1.79287	0.0251261	0.0310606	0.00240496	0.0328846	2.47965	8.6366	3.691	-0.0823268
NCBP3	Q53F19	Q53F19 S500	NCBP3 S500	0.146637	0.0561194	0.00381018	0.0413376	0.0123711	0.0280992	1.38568	5.26624	1.74048	0.556926
SPEN	Q96T58	Q96T58 S1222	SPEN S1222	157.944	27.7966	2.65464	27.1186	0.225403	10	2.50643	5.89475	6.91063	1.43929
CHD2	O14647	O14647 S1365	CHD2 S1365	79.2388	21.9048	11.7045	23.4307	0.155022	15.1111	1.85496	2.75914	7.23978	0.632788
BPTF	Q12830	Q12830 S216	BPTF S216	9.66767	5.35242	2.83599	0.0172269	0.791946	0.066092	0.852977	1.76932	-5.52267	-1.93981
CUL4B	Q13620	Q13620 T49	CUL4B T49	2.09877	0.871698	0.608871	0.0043	0.565693	0.01	1.26764	1.78533	-7.03954	-1.21759
ZBTB7A	O95365	O95365 S337	ZBTB7A S337	39.8555	6.04319	5.52355	0.223016	8.11852	0.469767	2.7214	2.85111	-5.186	-1.0748
TNKS1BP1	Q9C0C2	Q9C0C2 S1554	TNKS1BP1 S1554	0.763158	0.0992172	0.107888	0.000432609	0.0511312	0.013129	2.94332	2.82245	-6.885	-4.92355
FAM83B	Q5T0W9	Q5T0W9 S841	FAM83B S841	0.118966	0.0296503	0.000963636	0.00235897	0.032971	0.000979167	2.00442	6.94784	-3.80497	1.26853
PML	P29590	P29590 S403	PML S403	12.6721	2.91667	0.276562	0.833333	2.69343	0.425743	2.11926	5.5179	-1.69248	0.968912
NCAPH	Q15003	Q15003 S87	NCAPH S87	1.25874	0.315472	0.0374134	0.164021	0.311675	0.272189	1.9964	5.07228	-0.926161	-0.730729
NMT1	P30419	P30419 S47	NMT1 S47	39.2241	0.11066	0.0282025	7.34266	5.32877	4.73008	8.46947	10.4417	0.4625	0.634439
RFTN1	Q14699	Q14699 S199	RFTN1 S199	3.52353	0.00276498	0.167927	1.15607	0.622642	0.139847	10.3155	4.39111	0.892754	3.04731
UTP20	O75691	O75691 S2601	UTP20 S2601	0.634731	0.0713911	0.00414634	0.00339744	0.0542234	0.0057554	3.15233	7.25816	-3.9964	-0.760469
SCAMP3	O14828	O14828 S76	SCAMP3 S76	66.8478	1.79235	0.34252	1.47768	6.52381	1.33796	5.22096	7.60855	-2.14238	0.143294
ACACA	Q13085	Q13085 S48	ACACA S48	0.66156	0.000363971	0.000182168	0.0166817	0.062766	0.0263636	10.8278	11.8264	-1.91171	-0.660282
INTS1	Q8N201	Q8N201 S104	INTS1 S104	11.2342	0.611663	0.204854	0.708193	0.816867	0.456341	4.19901	5.77715	-0.205959	0.634031
PDXDC1	Q6P996	Q6P996 S736	PDXDC1 S736	0.120946	0.000413567	0.00133917	0.00434568	0.00605911	0.00121834	8.19203	6.49688	-0.479525	1.83466
TLE3	Q04726	Q04726 S217	TLE3 S217	27.4194	0.189785	0.0744792	1.48447	1.09453	0.0634615	7.17469	8.52414	0.439642	4.54792
SAAL1	Q96ER3	Q96ER3 S6	SAAL1 S6	102.275	0.000970238	0.209302	0.133916	4.38938	0.0466899	16.6857	8.93265	-5.03462	1.52014
LLGL2	Q6P1M3	Q6P1M3 S680	LLGL2 S680	1.96053	0.0189142	0.00187156	0.00878022	0.0724038	0.0141698	6.69563	10.0328	-3.04374	-0.690492
PML	P29590	P29590 S480	PML S480	0.67004	0.0132341	0.0210156	0.00496212	0.0454015	0.0453795	5.66191	4.99471	-3.19371	-3.19301
CLN6	Q9NWW5	Q9NWW5 S31	CLN6 S31	730.586	23.6022	5.19164	12.1667	61.4583	45.3153	4.95206	7.13672	-2.33667	-1.89706
RANBP2	P49792	P49792 S2900	RANBP2 S2900	0.118333	0.00350265	0.00174002	3.56842e-05	0.00244103	0.00270199	5.07827	6.08761	-6.09606	-6.24259
RANBP2	P49792	P49792 S796	RANBP2 S796	0.0675	0.00384127	0.00100614	0.00152632	0.00241026	0.00366887	4.13523	6.06798	-0.659133	-1.26528
TBC1D9	Q6ZT07	Q6ZT07 S471	TBC1D9 S471	0.450588	0.000129814	0.0213043	0.0257993	0.0150996	0.0588175	11.7612	4.40259	0.772819	-1.18892
PAPOLA	P51003	P51003 T23	PAPOLA T23	12.7862	0.442211	0.345638	0.378676	0.269417	0.986003	4.85371	5.20918	0.491122	-1.38063
SEPTIN9	Q9UHD8	Q9UHD8 T49	SEPTIN9 T49	0.0490694	0.00046281	0.000658291	0.000956522	0.000144749	0.00203067	6.72826	6.21995	2.72425	-1.08609
USP10	Q14694	Q14694 S365	USP10 S365	0.566456	0.0317805	0.0109578	0.02746	0.0135741	0.0549206	4.15575	5.69193	1.01647	-1.00002
PPP1R13L	Q8WUF5	Q8WUF5 S102	PPP1R13L S102	479.29	7.18447	37.2236	24.7396	0.281271	29.243	6.05987	3.68661	6.45872	-0.241271
ITPR3	Q14573	Q14573 S934	ITPR3 S934	2.5776	0.0444988	0.103607	0.0425358	0.0735905	0.0367008	5.85612	4.63684	-0.790842	0.212867
LMO7	Q8WWI1	Q8WWI1 T1048	LMO7 T1048	27.154	0.0928339	0.602247	0.0686047	0.776892	0.0613744	8.1923	5.49467	-3.50134	0.160669
HUWE1	Q7Z6Z7	Q7Z6Z7 S2362	HUWE1 S2362	1.02062	0.00188525	0.0468889	0.0017305	0.0148684	0.00136364	9.08048	4.44405	-3.10299	0.343727
PHC3	Q8NDX5	Q8NDX5 S616	PHC3 S616	81.1496	0.73	3.29121	0.177326	1.14815	0.315351	6.79654	4.62389	-2.69484	-0.830557
RPRD2	Q5VT52	Q5VT52 S769	RPRD2 S769	5.71	0.0260536	0.167355	0.0506686	0.0180865	0.0314367	7.77586	5.0925	1.48618	0.688644
FLII	Q13045	Q13045 T409	FLII T409	0.465438	0.0103902	0.0157803	0.00897541	0.00445755	0.0138583	5.48529	4.88239	1.00973	-0.626697
AHNAK	Q09666	Q09666 S332	AHNAK S332	0.00763429	2.79054e-05	0.000118595	4.5614e-05	7.44e-05	9.74359e-05	8.0958	6.00838	-0.705825	-1.09498
IQGAP3	Q86VI3	Q86VI3 S1424	IQGAP3 S1424	145.638	1.64959	2.61979	0.100816	0.0271429	1.45982	6.46413	5.79679	1.89308	-3.85599
USP10	Q14694	Q14694 T100	USP10 T100	0.873418	0.00461698	0.0103084	0.0002254	0.000648817	0.000809524	7.56358	6.40477	-1.52532	-1.84458
RBM4	Q9BWF3	Q9BWF3 S86	RBM4 S86	92.5125	3.34385	2.53378	2.87755	0.876676	2.11504	4.79007	5.19028	1.71473	0.444154
TUBA1C	P68363	P68363 S48	TUBA1C S48	14.3478	0.278049	0.0572104	0.0358429	0.00320675	0.00227358	5.68935	7.97034	3.4825	3.97865
TUBA1C	Q9BQE3	Q9BQE3 S48	TUBA1C S48	14.3478	0.278049	0.0572104	0.0358429	0.00320675	0.00227358	5.68935	7.97034	3.4825	3.97865
PPP6R3	Q5H9R7	Q5H9R7 T631	PPP6R3 T631	2.10063	0.0240521	0.00164306	0.00285161	0.000839813	0.00165116	6.44851	10.3202	1.76364	0.788296
PUS7	Q96PZ0	Q96PZ0 T610	PUS7 T610	9.12023	0.201139	0.222024	0.153396	0.0638728	0.0646552	5.50281	5.36028	1.26398	1.24642
SEC24B	O95487	O95487 S1224	SEC24B S1224	13.5359	0.248936	0.3	0.175	0.104	0.0208547	5.76487	5.49569	0.750771	3.06891
STX4	Q12846	Q12846 S208	STX4 S208	0.426563	0.00367143	0.000972789	0.000681818	0.00435252	0.00280337	6.86027	8.77641	-2.67439	-2.0397
LEO1	Q8WVC0	Q8WVC0 S495	LEO1 S495	3.57798	0.0136749	0.0199739	0.0299835	0.0419552	0.0401114	8.03147	7.48489	-0.484679	-0.419843
FIP1L1	Q6UN15	Q6UN15 S304	FIP1L1 S304	3.60987	0.000820388	0.0201325	0.00427692	0.0138554	0.0113445	12.1034	7.48628	-1.69581	-1.40735
MLF2	Q15773	Q15773 S238	MLF2 S238	640.523	2.68243	3.12245	3.24074	4.6167	3.85849	7.89956	7.68043	-0.510537	-0.251713
SLC16A3	O15427	O15427 S436	SLC16A3 S436	159.589	0.277108	0.0947735	0.0123077	0.00915344	0.00684404	9.1697	10.7176	0.427174	0.846641
SCAMP3	O14828	O14828 S32	SCAMP3 S32	89.1304	0.280874	0.870079	0.96875	0.0167143	0.114815	8.30985	6.67863	5.85697	3.07682
SPATS2L	Q9NUQ6	Q9NUQ6 S159	SPATS2L S159	0.983425	0.00187702	0.00431174	0.0131978	0.00451243	0.00513636	9.03323	7.8334	1.54832	1.36148
MDC1	Q14676	Q14676 S168	MDC1 S168	1.0705	0.0310131	0.0556034	0.115328	0.0776256	0.0732558	5.10926	4.26696	0.571145	0.654733
DNAJC5	Q9H3Z4	Q9H3Z4 S10	DNAJC5 S10	1565.96	30.8213	42.069	70.3235	3.06829	8.77049	5.66698	5.21814	4.5185	3.00328
SLC43A2	Q8N370	Q8N370 S274	SLC43A2 S274	623.003	17.0722	0.152575	46.5021	0.0696748	5.5666	5.18952	11.9955	9.38244	3.06243
PHC3	Q8NDX5	Q8NDX5 S272	PHC3 S272	18.7689	2.05714	0.0809066	1.38081	1.91882	3.11404	3.18963	7.85787	-0.4747	-1.17327
PHC3	Q8NDX5	Q8NDX5 S315	PHC3 S315	45.2652	5.14286	0.950549	2.23837	5.27675	5.78947	3.13776	5.5735	-1.2372	-1.37098
KRTCAP2	Q8N6L1	Q8N6L1 T124	KRTCAP2 T124	18.1893	2.81915	0.363317	1.09453	0.243836	2.83465	2.68976	5.64572	2.16633	-1.37286
SLC1A4	P43007	P43007 S507	SLC1A4 S507	5.98608	0.522857	0.0306598	0.0302402	0.0226786	0.0736059	3.51712	7.60912	0.415137	-1.28336
LRWD1	Q9UFC0	Q9UFC0 S243	LRWD1 S243	334.872	30.1087	14.3191	13.9846	0.227778	9.63288	3.47536	4.5476	5.94006	0.537796
SMPD4	Q9NXE4	Q9NXE4 S792	SMPD4 S792	21.5315	0.846535	0.00613281	0.00828671	0.00135577	0.00863874	4.66874	11.7776	2.61169	-0.0600215
PLEKHF2	Q9H8W4	Q9H8W4 S16	PLEKHF2 S16	17.8632	0.632653	0.0142344	0.194483	0.0126829	0.00879747	4.81944	10.2934	3.93868	4.46641
CRELD2	Q6UXH1	Q6UXH1 S70	CRELD2 S70	10.3642	0.301435	0.0306641	0.00295896	0.0236593	0.162428	5.10362	8.40085	-2.99924	-5.77856
LARP7	Q4G0J3	Q4G0J3 S261	LARP7 S261	61.7722	3.8209	1.19286	1.84775	1.54019	2.26139	4.01497	5.69446	0.262659	-0.29144
ASMTL	O95671	O95671 S239	ASMTL S239	11.6835	0.632743	0.253488	0.0635849	0.00924399	0.024557	4.20671	5.52641	2.7821	1.37255
PIK3C2A	O00443	O00443 S338	PIK3C2A S338	162.295	8.70915	4.29825	0.0445623	0.00662651	0.082442	4.21994	5.23873	2.7495	-0.887554
TXNIP	Q9H3M7	Q9H3M7 T349	TXNIP T349	17.2028	1.17685	0.264	0.0961905	0.154237	0.236913	3.86964	6.02596	-0.681186	-1.30039
MAPT	P10636	P10636 S713	MAPT S713	0.858351	0.0539548	0.00727869	0.00116716	0.00847761	0.00185135	3.99174	6.88175	-2.86065	-0.665571
GSS	P48637	P48637 S415	GSS S415	0.996936	0.0899471	0.0210377	0.0688889	0.00287234	1.95098e-05	3.47035	5.56645	4.58397	11.7859
FAM83B	Q5T0W9	Q5T0W9 T782	FAM83B T782	9.74138	0.895105	0.0112364	0.620513	0.0214855	0.00947917	3.444	9.75981	4.85203	6.03256
RB1	P06400	P06400 S807	RB1 S807	114.634	17.1582	5.53571	7.90323	0.00398707	6.66667	2.74007	4.37212	10.9529	0.245476
FAM83B	Q5T0W9	Q5T0W9 T907	FAM83B T907	8.96552	0.283916	0.153091	0.106154	0.00572464	1.88021	4.98085	5.87193	4.21283	-4.14666
MTPN	P58546	P58546 T31	MTPN T31	0.760784	0.039902	0.0120541	8.36449e-05	0.0262353	0.162141	4.25296	5.9799	-8.29302	-10.9207
EPS8	Q12929	Q12929 T223	EPS8 T223	59.1176	0.631579	0.213245	0.81976	0.029171	16.1602	6.54848	8.11493	4.8126	-4.3011
FAM83B	Q5T0W9	Q5T0W9 S764	FAM83B S764	6.5431	1.18881	0.738182	0.558974	0.00326812	0.115625	2.46046	3.14793	7.41818	2.27333
DNLZ	Q5SXM8	Q5SXM8 S171	DNLZ S171	31.8269	5.35697	4.13929	2.67018	0.0498815	0.479949	2.57076	2.94279	5.74229	2.47598
PPP1R12A	O14974	O14974 S445	PPP1R12A S445	6.25686	1.30769	1.17495	1.2679	0.0261101	0.278036	2.25842	2.41284	5.60169	2.1891
SQSTM1	Q13501	Q13501 S24	SQSTM1 S24	0.536127	0.0643008	0.1104	0.0780303	0.000327322	0.000142759	3.05967	2.27984	7.89718	9.09431
PHF6	Q8IWS0	Q8IWS0 S155	PHF6 S155	154.902	23.2338	34.3448	15.6682	0.23348	4.08898	2.73706	2.17319	6.0684	1.93803
CTBP2	P56545	P56545 S428	CTBP2 S428	6.94215	1.01515	1.28638	0.78972	0.0091129	0.0517197	2.77369	2.43206	6.43729	3.93255
RPRD2	Q5VT52	Q5VT52 S665	RPRD2 S665	21.8	4.30396	4.74174	4.24963	0.0402359	3.07255	2.34059	2.20084	6.72271	0.467902
MDC1	Q14676	Q14676 S793	MDC1 S793	255.352	43.2353	50.2759	38.5328	0.289954	34.9709	2.56221	2.34455	7.05412	0.139933
UGDH	O60701	O60701 S476	UGDH S476	0.122699	0.0126016	0.0174396	0.0173196	0.000350952	0.00192755	3.28345	2.81469	5.62499	3.16756
GOLGA4	Q13439	Q13439 S71	GOLGA4 S71	23.9518	1.21802	2.15741	2.77419	0.0688202	0.305051	4.29753	3.47276	5.33309	3.18495
ANAPC1	Q9H1A4	Q9H1A4 S731	ANAPC1 S731	3.53182	0.02275	0.431507	0.252427	0.043129	0.1	7.2784	3.03296	2.54914	1.33587
DIP2B	Q9P265	Q9P265 S100	DIP2B S100	20.4286	0.36342	2.751	0.765517	0.810909	0.575962	5.8128	2.89256	-0.0831053	0.410462
PPP1R13L	Q8WUF5	Q8WUF5 S526	PPP1R13L S526	772.189	2.81068	89.8034	17.4479	3.47826	26.4143	8.10189	3.10411	2.32662	-0.598267
SLC43A2	Q8N370	Q8N370 S297	SLC43A2 S297	90.9478	4.67681	11.9241	7.83951	0.00603252	0.630219	4.28144	2.93116	10.3438	3.63684
ILKAP	Q9H0C8	Q9H0C8 S13	ILKAP S13	140.708	7.43119	14.1872	7.43083	0.0707965	0.279116	4.24297	3.31004	6.7137	4.73458
CREB1	P16220	P16220 S142	CREB1 S142	3.69403	0.243558	0.645963	0.443151	0.0126897	0.0564767	3.92286	2.51567	5.12607	2.97207
EPN1	Q9Y6I3	Q9Y6I3 S447	EPN1 S447	83.691	1.86667	13.9545	6.05007	0.242718	0.248786	5.48654	2.58434	4.6396	4.60397
PAWR	Q96IZ0	Q96IZ0 S231	PAWR S231	6.47266	0.368644	1.1687	0.179487	0.0884146	0.00202564	4.13406	2.46945	1.02152	6.46936
PPP2R5D	Q14738	Q14738 S573	PPP2R5D S573	27.4803	0.0626506	5.84475	3.40611	0.0796117	0.458955	8.77685	2.23319	5.419	2.8917
PIK3C2A	O00443	O00443 S259	PIK3C2A S259	193.443	45.2614	73.9766	0.26366	12.8571	0.177598	2.09555	1.38676	-5.60774	0.570063
DBNL	Q9UJU6	Q9UJU6 S269	DBNL S269	1.22302	0.00618462	0.359903	0.140583	0.00318786	0.00455696	7.62755	1.76477	5.46269	4.94721
PNPLA2	Q96AD5	Q96AD5 S404	PNPLA2 S404	34.7552	0.689922	11.6667	1.82166	0.436893	0.281654	5.65465	1.57484	2.0599	2.69326
VIPAS39	Q9H9C1	Q9H9C1 S121	VIPAS39 S121	180.835	5.94444	43.0473	1.39252	0.0133429	0.257009	4.92699	2.07068	6.70548	2.43781
ESYT1	Q9BSJ8	Q9BSJ8 S820	ESYT1 S820	0.170918	0.00198024	0.0445693	0.00299313	6.56904e-05	0.00344388	6.43149	1.93919	5.50983	-0.20238
FAM83B	Q5T0W9	Q5T0W9 S388	FAM83B S388	4.4681	0.0650769	1.23527	0.226667	0.0148913	0.0548437	6.10137	1.85483	3.92803	2.04717
COPA	P53621	P53621 T591	COPA T591	0.0060793	0.000862694	0.00194836	0.000376652	4.57746e-06	1.21333e-05	2.81698	1.64165	6.36254	4.95618
MECP2	P51608	P51608 S229	MECP2 S229	105.025	10.4444	35.4362	12.8289	0.156494	3.92283	3.32993	1.56744	6.35716	1.70944
NUFIP2	Q7Z417	Q7Z417 S112	NUFIP2 S112	0.0309748	0.00292467	0.0128898	0.00403941	0.00168375	5.28031e-05	3.40475	1.26486	1.26247	6.25738
CTNNBL1	Q8WYA6	Q8WYA6 S545	CTNNBL1 S545	0.683305	0.016298	0.347126	0.0136398	0.0052809	0.0018381	5.38976	0.977068	1.36896	2.89154
DSP	P15924	P15924 S2209	DSP S2209	0.10565	0.0162671	0.0369338	0.0490137	0.000191447	0.00808786	2.69926	1.51628	8.00009	2.59935
RPRD2	Q5VT52	Q5VT52 S487	RPRD2 S487	8.95	1.92848	2.84091	3.37296	0.0711664	1.53627	2.21442	1.65554	5.56667	1.13458
PPP1R12A	O14974	O14974 S910	PPP1R12A S910	2.46981	0.417249	0.544732	0.715935	0.00743833	0.205357	2.56542	2.18078	6.58871	1.80169
PPP1R12A	O14974	O14974 T696	PPP1R12A T696	4.764	0.459207	0.73161	1.17321	0.00466793	0.191071	3.37495	2.70302	7.97346	2.61828
FAM83B	Q5T0W9	Q5T0W9 S664	FAM83B S664	1.21552	0.181119	0.230182	0.292308	0.00797101	0.00508854	2.74656	2.40072	5.19658	5.84409
PML	P29590	P29590 S8	PML S8	9.5587	1.94603	3.09766	2.19242	0.0328102	0.0552145	2.29628	1.62564	6.06224	5.31134
TBC1D10B	Q4KMP7	Q4KMP7 S687	TBC1D10B S687	7.10682	0.199398	2.76148	2.46667	0.516077	0.0521047	5.15549	1.36376	2.2569	5.565
RPRD2	Q5VT52	Q5VT52 S614	RPRD2 S614	12.3	2.49042	5.43388	3.43239	0.0653997	3.42817	2.3042	1.1786	5.71379	0.00177789
CLTC	Q00610	Q00610 T394	CLTC T394	0.000635071	0.00021461	2.25e-05	0.000522013	3.74603e-05	5.36232e-06	1.5652	4.81892	3.80065	6.60508
PRRC2C	Q9Y520	Q9Y520 S878	PRRC2C S878	0.464689	0.00821596	0.0109396	0.455729	0.00528302	0.102198	5.82169	5.40863	6.43067	2.15681
SENP3	Q9H4L4	Q9H4L4 S212	SENP3 S212	2.18908	0.00481982	0.0367257	1.22867	0.02	0.153073	8.82713	5.89739	5.94095	3.00481
GTF3C2	Q8WUA4	Q8WUA4 S893	GTF3C2 S893	7.22222	2.01846	4.375	5.48936	0.00303195	1.70896	1.83919	0.72316	10.8222	1.68352
SPEN	Q96T58	Q96T58 S1278	SPEN S1278	71.028	22.3729	37.3711	46.7312	0.0136694	22.2951	1.66664	0.926464	11.7392	1.06766
MED1	Q15648	Q15648 T805	MED1 T805	23.622	7.48148	11.1111	19.0176	3.26852	0.171053	1.65874	1.08813	2.54063	6.79675
WDHD1	O75717	O75717 S333	WDHD1 S333	0.0480117	0.000184332	0.022395	0.0360638	0.00785075	0.00641129	8.02494	1.10021	2.19965	2.49187
PRKAA1	Q13131	Q13131 S496	PRKAA1 S496	5.41667	0.000856287	1.7	3.6897	2.24161	0.0348837	12.627	1.67187	0.718968	6.72481
TBC1D10B	Q4KMP7	Q4KMP7 S132	TBC1D10B S132	15.5193	4.42169	13.037	0.232308	0.113505	0.00330405	1.81139	0.251446	1.03328	6.13566
NOP56	O00567	O00567 S563	NOP56 S563	0.0492793	0.000609626	0.034878	0.00147514	0.000477473	6.26263e-05	6.33691	0.498662	1.62736	4.55794
MKI67	P46013	P46013 S3041	MKI67 S3041	0.182155	0.000772894	0.156522	0.00175497	0.000225389	0.000752113	7.88068	0.218803	2.96096	1.22242
AHNAK	Q09666	Q09666 S135	AHNAK S135	0.0253714	0.000147297	0.0222727	0.00077193	0.0001272	0.00172436	7.42833	0.187927	2.60137	-1.15952
GOLGA5	Q8TBA6	Q8TBA6 S116	GOLGA5 S116	1.2	0.326316	0.622711	0.152973	0.0024875	0.0139271	1.87869	0.946401	5.94244	3.45731
DNM1L	O00429	O00429 S616	DNM1L S616	6.12426	1.99145	3.75701	0.958889	0.0268254	1.04591	1.62071	0.704951	5.15969	-0.125327
PIP4P1	Q86T03	Q86T03 S162	PIP4P1 S162	37.7193	13.1379	23.7415	6.08633	0.149162	3.51702	1.52157	0.667892	5.35062	0.79122
FLNB	O75369	O75369 S1505	FLNB S1505	0.00905336	0.00291121	0.00648899	0.00130221	3.44509e-05	0.00054902	1.63683	0.480458	5.24028	1.24603
VAPB	O95292	O95292 S206	VAPB S206	0.052381	0.00110069	0.0451754	0.000527027	0.000588	0.0480315	5.57256	0.213504	-0.157939	-6.50996
PSMA5	P28066	P28066 S56	PSMA5 S56	0.152107	0.0625641	0.115517	0.100402	0.00173659	0.117188	1.28168	0.396977	5.85339	-0.223036
FOXK1	P85037	P85037 S223	FOXK1 S223	0.46455	0.145274	0.00553571	0.357238	0.399065	0.0653846	1.67706	6.39092	-0.159741	2.44986
RPL15	P61313	P61313 T197	RPL15 T197	0.0702006	0.00231889	0.000889231	0.0569014	0.0482955	0.0317734	4.91998	6.30278	0.236577	0.840645
SAFB	Q15424	Q15424 S383	SAFB S383	0.0205085	0.00291089	0.00980505	0.000483373	0.020495	0.0119828	2.81669	1.06462	-5.406	-4.63168
NUCKS1	Q9H1E3	Q9H1E3 S223	NUCKS1 S223	0.0895455	0.00721925	0.000406075	0.00160185	0.0789474	0.0061	3.6327	7.78473	-5.62308	-1.92907
PHC3	Q8NDX5	Q8NDX5 S842	PHC3 S842	4.01515	0.715714	0.105495	0.960756	3.80074	0.577485	2.488	5.25021	-1.98404	0.734385
PAPOLA	P51003	P51003 S654	PAPOLA S654	12.6069	5.15913	0.362248	0.681985	12.4272	1.01244	1.28902	5.12109	-4.18762	-0.570026
PHF2	O75151	O75151 S905	PHF2 S905	24.3364	7.05776	10.7505	0.427807	14.8889	3.40719	1.78584	1.17872	-5.12113	-2.99355
IWS1	Q96ST2	Q96ST2 S377	IWS1 S377	21.2058	9.22704	3.56327	0.0515213	7.71253	0.11395	1.20052	2.57318	-7.22589	-1.14516
SLTM	Q9NWH9	Q9NWH9 S289	SLTM S289	56.942	29.5131	13.6041	0.690763	29.337	6.7063	0.948137	2.06545	-5.40838	-3.27925
INTS1	Q8N201	Q8N201 S1318	INTS1 S1318	1.87658	0.0394541	0.0776699	0.0946128	0.703614	0.115385	5.57179	4.59461	-2.89468	-0.286344
GABARAPL2	P60520	P60520 S10	GABARAPL2 S10	1.02724	0.0420213	0.0215107	0.0752399	0.428571	0.0112093	4.61151	5.57757	-2.50997	2.7468
LMO7	Q8WWI1	Q8WWI1 S1586	LMO7 S1586	18.8251	4.56026	0.00176629	0.96124	10.3984	0.691943	2.04547	13.3796	-3.43532	0.474244
PSMF1	Q92530	Q92530 S153	PSMF1 S153	25.5909	3.73106	0.775986	0.831707	14.6008	1.20339	2.77797	5.04346	-4.13382	-0.532956
CCDC6	Q16204	Q16204 S417	CCDC6 S417	0.263812	0.0609804	0.00162205	0.0183571	0.146491	0.0622596	2.11309	7.34555	-2.9964	-1.76196
IRS1	P35568	P35568 S794	IRS1 S794	2.42497	0.4375	0.0591176	0.0600935	1.16605	0.934783	2.47061	5.35823	-4.27828	-3.95935
SDC1	P18827	P18827 S285	SDC1 S285	67.8715	8.25561	0.0608929	9.57831	21.1786	23.8961	3.03936	10.1223	-1.14477	-1.31893
MKI67	P46013	P46013 S2638	MKI67 S2638	0.0447811	0.00110989	0.00136522	0.0289404	0.0406736	0.0405634	5.3344	5.03569	-0.491007	-0.487093
IQGAP1	P46940	P46940 S1443	IQGAP1 S1443	0.020104	0.00110714	0.000156993	0.00428571	0.00405316	0.0184232	4.18257	7.00064	0.0804899	-2.10391
