# Supplementary material for: FGF1 supports glycolytic metabolism through the estrogen receptor in endocrine-resistant and obesity-associated breast cancer
Source: Breast Cancer Res. 2023 Aug 22;25:99. doi: 10.1186/s13058-023-01699-0 (PMC10463730; doi:10.1186/s13058-023-01699-0)
Supplement: Supplementary file 4 — Additional file 4. Table S3 Analysis of immunoblot quantifications using one-way ANOVA with multiple comparisons. [file 13058_2023_1699_MOESM4_ESM.xlsx]

## Sheet: Sheet1
One-Way ANOVA with Multiple Comparisons	pS118			pS167
	MCF7P	MCF7 TAMR	UCD12	MCF7P	MCF7 TAMR	UCD12
ANOVA	0.0004	0.0388	0.0081	0.0227	0.0031	0.0038
Treatment Groups	Dunnett's Multiple Comparison test (adj p-value)
Veh v E2	0.0011	0.3966	0.0838	0.0674	0.9041	0.2327
Veh v FGF1	0.2367	0.0991	0.1179	0.067	0.0117	0.0085
Veh v E2+FGF1	0.0004	0.0838	0.0059	0.0204	0.0243	0.0022
