# Supplementary material for: FGF1 supports glycolytic metabolism through the estrogen receptor in endocrine-resistant and obesity-associated breast cancer
Source: Breast Cancer Res. 2023 Aug 22;25:99. doi: 10.1186/s13058-023-01699-0 (PMC10463730; doi:10.1186/s13058-023-01699-0)
Supplement: Supplementary file 5 — Additional file 5. Table S4 Hallmark pathways enriched in gene expression changes in MCF7, MCF7 TAMR, and UCD12 cells treated with vehicle, E2, FGF1 or each with fulvestrant (ICI). [file 13058_2023_1699_MOESM5_ESM.xlsx]

## Sheet: FGF1 Up All 3 Lines
FGF1 UP
MCF7
Term	Overlap	Adjusted P-value
Myc Targets V1	39/200	7.57149e-19
Androgen Response	17/100	2.10295e-07
mTORC1 Signaling	24/200	2.10295e-07
Estrogen Response Late	20/200	4.65441e-05
Glycolysis	19/200	0.000135459
Unfolded Protein Response	13/113	0.000332774
Epithelial Mesenchymal Transition	18/200	0.000332774
Cholesterol Homeostasis	10/74	0.000518668
Adipogenesis	17/200	0.000755681
Estrogen Response Early	17/200	0.000755681
TNF-alpha Signaling via NF-kB	16/200	0.0020969
Reactive Oxygen Species Pathway	7/49	0.0028423
TGF-beta Signaling	7/54	0.00471893
Oxidative Phosphorylation	15/200	0.00471893
E2F Targets	14/200	0.0118025
PI3K/AKT/mTOR Signaling	9/105	0.0154033
Xenobiotic Metabolism	13/200	0.0260267
TAMR
Term	Overlap	Adjusted P-value
Hypoxia	18/200	8.21151e-05
Glycolysis	15/200	0.00242169
Oxidative Phosphorylation	14/200	0.00550242
mTORC1 Signaling	12/200	0.0384574
UV Response Up	10/158	0.0447412
UCD12
Term	Overlap	Adjusted P-value
E2F Targets	25/200	1.26993e-13
G2-M Checkpoint	13/200	0.000617897
Apoptosis	11/161	0.00110028
Estrogen Response Late	11/200	0.0055017
DNA Repair	9/150	0.00775924
Xenobiotic Metabolism	10/200	0.0135565
p53 Pathway	9/200	0.0389836
Reactive Oxygen Species Pathway	4/49	0.0500034
TAMR and UCD12
Term	Overlap	Adjusted P-value
Hypoxia	7/200	1.19303e-05
G2-M Checkpoint	7/200	1.19303e-05
Xenobiotic Metabolism	5/200	0.00163152
mTORC1 Signaling	4/200	0.0104716
E2F Targets	4/200	0.0104716

## Sheet: FGF1 Down All 3 Lines
FGF1 DOWN
MCF7
Term	Overlap	Adjusted P-value
Interferon Alpha Response	27/97	4.14128e-16
Interferon Gamma Response	30/200	1.63082e-10
Estrogen Response Early	26/200	6.48444e-08
Estrogen Response Late	20/200	0.000182948
Hypoxia	15/200	0.0322419
TAMR
Term	Overlap	Adjusted P-value
Estrogen Response Early	20/200	0.000173686
UV Response Dn	15/144	0.000874018
Estrogen Response Late	17/200	0.0023738
Pperoxisome	10/104	0.0158692
UCD12
None
TAMR and UCD12
None

## Sheet: E2 Up All 3 Lines
E2 UP
MCF7
Term	Overlap	P-value	Adjusted P-value
Estrogen Response Late	32/200	1.33711e-21	5.74959e-20
Estrogen Response Early	27/200	1.82991e-16	3.9343e-15
Cholesterol Homeostasis	8/74	4.56957e-05	0.000598869
mTORC1 Signaling	13/200	5.57088e-05	0.000598869
Mitotic Spindle	12/199	0.000216372	0.00162416
G2-M Checkpoint	12/200	0.000226627	0.00162416
Myc Targets V1	10/200	0.00290003	0.0178145
E2F Targets	9/200	0.00901359	0.0481719
Pperoxisome	6/104	0.0100825	0.0481719
TAMR
Term	Overlap	P-value	Adjusted P-value
Estrogen Response Early	17/200	3.98267e-10	1.55324e-08
Hypoxia	16/200	3.20187e-09	6.24365e-08
Estrogen Response Late	11/200	3.51151e-05	0.000342373
mTORC1 Signaling	11/200	3.51151e-05	0.000342373
Glycolysis	9/200	0.000785042	0.00612333
Adipogenesis	8/200	0.00316766	0.0176484
Oxidative Phosphorylation	8/200	0.00316766	0.0176484
Androgen Response	5/100	0.00751055	0.0366139
UCD12
Term	Overlap	P-value	Adjusted P-value
Myc Targets V1	36/200	3.37603e-16	1.55297e-14
E2F Targets	20/200	2.2232e-05	0.000511336
TAMR and UCD12
Term	Overlap	P-value	Adjusted P-value
Myc Targets V2	6/58	2.35331e-06	6.8246e-05
Estrogen Response Early	7/200	0.000387176	0.00280702
mTORC1 Signaling	7/200	0.000387176	0.00280702
Myc Targets V1	7/200	0.000387176	0.00280702
Hypoxia	6/200	0.00222396	0.012899
Androgen Response	4/100	0.00447939	0.0216504
E2F Targets	5/200	0.0109104	0.0452001

## Sheet: E2 Down All 3 Lines
E2 DOWN
MCF7
Term	Overlap	P-value	Adjusted P-value
Interferon Alpha Response	11/97	1.3915e-05	0.000388978
heme Metabolism	16/200	1.62074e-05	0.000388978
TNF-alpha Signaling via NF-kB	14/200	0.000224759	0.00215769
Interferon Gamma Response	14/200	0.000224759	0.00215769
p53 Pathway	14/200	0.000224759	0.00215769
Epithelial Mesenchymal Transition	12/200	0.00233068	0.0186454
IL-6/JAK/STAT3 Signaling	7/87	0.00386365	0.0246646
Apoptosis	10/161	0.00411076	0.0246646
Hypoxia	11/200	0.00666058	0.0319708
Glycolysis	11/200	0.00666058	0.0319708
TGF-beta Signaling	5/54	0.00782554	0.0328978
Androgen Response	7/100	0.00822446	0.0328978
TAMR
Term	Overlap	P-value	Adjusted P-value
Pperoxisome	7/104	0.000787187	0.0362106
Hedgehog Signaling	4/36	0.0017476	0.0397039
Estrogen Response Early	9/200	0.00258939	0.0397039
UCD12
Term	Overlap	P-value	Adjusted P-value
Protein Secretion	19/96	1.50348e-11	7.06638e-10
Glycolysis	14/200	0.00144218	0.0338913
TAMR and UCD12
Term	Overlap	P-value	Adjusted P-value
Unfolded Protein Response	4/113	0.00169912	0.0458763
